# Supplementary material for: Dissociation of Immune Responses from Pathogen Colonization Supports Pattern Recognition in C. elegans
Source: PLoS One. 2012 Apr 13;7(4):e35400. doi: 10.1371/journal.pone.0035400 (PMC3325959; doi:10.1371/journal.pone.0035400)
Supplement: Table S1 — Genes responding to P. aeruginosa. (XLS) [file pone.0035400.s002.xls]

## Sheet: Infection response_FDR10
Sequence Name	Gene Public Name	Gene Description (Concise)
Induced genes
B0024.14	crm-1	crm-1 encodes a predicted transmembrane protein with multiple extracellular cysteine-rich (CR) domains that is the C. elegans ortholog of vertebrate CRIM1 (Cysteine-RIch Motor neuron 1); genetic analyses indicate that CRM-1 functions non-autonomously to positively regulate DBL-1/BMP-mediated signaling in the pathway that controls body size determination; in addition, loss of crm-1 activity via RN…
B0213.6	nlp-31	nlp-31 encodes five predicted neuropeptide-like proteins; in C. elegans, nlp-31 is part of the YGGWamide neuropeptide family that also contains nlp-24, nlp-25, and nlp-27-32; nlp-31 is expressed in the hypodermis, suggesting that the peptides it encodes may have a non-neuronal function; nlp-31 expression is also detected in precomma-stage embryos; as loss of nlp-31 activity via large-scale RNAi s…
B0218.1	faah-1
B0218.2	faah-2
B0222.7	col-145
B0272.4	B0272.4
B0365.6	clec-41
B0403.3	B0403.3
B0554.6	dod-20
C01B10.6	C01B10.6
C02F5.11	tsp-2
C02F5.7	C02F5.7	This gene encodes a protein containing an F-box, a motif predicted to mediate protein-protein interactions either with homologs of yeast Skp-1p or with other proteins.
C02F5.8	tsp-1
C05A9.1	pgp-5	pgp-5 encodes a transmembrane protein that is a member of the P-glycoprotein subclass of the ATP-binding cassette (ABC) transporter superfamily; by homology, PGP-5 is predicted to function as an ATP-dependent efflux pump that protects C. elegans by exporting exogenous toxins; however, as loss of pgp-5 activity via large-scale RNAi screens does not result in any obvious abnormalities, the precise …
C05D2.4	bas-1	bas-1 encodes a serotonin- and dopamine-synthetic aromatic amino acid decarboxylase (AAADC) that is required for the synthesis of serotonin from 5-hydroxytryptophan in vivo; mutations of bas-1 impair the turning step in male mating, the migration of AVM, SDQR, ALM, and BDU neurons during development.
C05E4.9	gei-7	gei-7 encodes a predicted isocitrate lyase/malate synthase, an enzyme known to function in the glyoxylate cycle; GEI-7 was identified in a screen for proteins that interact with GEX-3, a homolog of human HEM-2 which is required for embryonic development; GEI-7 is required for embryonic morphogenesis and appears to act downstream of DAF-16 to influence lifespan.
C07A12.7	C07A12.7
C07E3.3	C07E3.3
C07H6.3	cls-1
C08E8.4	C08E8.4
C08F11.12§	C08F11.12
C09F12.1	clc-1	clc-1 encodes a claudin homolog, closely similar to CLC-2, that is required for normal cohesion of apical junctions in epithelia; claudins are integral membrane proteins with four transmembrane sequences that are found in mammalian tight junctions (TJs), induce TJs when transgenically expressed in cells normally lacking them, and can mediate the specific conductance of of specific ions (e.g., mag…
C10G6.1	egal-1
C10H11.6	ugt-26
C12D12.1	C12D12.1
C12D8.11	rop-1	rop-1 encodes an RNAi-binding protein that is orthologous to the vertebrate 60-kDa Ro autoantigen that is the protein component of the Ro ribonucleoprotein (RNP) complex; ROP-1 binds the single C. elegans Ro RNP RNA component, YRN-1 (Y RNA) in vivo and although loss of rop-1 activity via mutation results in no obvious visible phenotypes, it does result in a dramatic decrease in YRN-1 levels, indi…
C14A4.1	tag-242
C15H7.3	C15H7.3
C16A3.6	C16A3.6
C17C3.4	ins-11	ins-11 encodes an insulin-like peptide of the insulin superfamily of proteins (OMIM:176730, 147440); INS-11 is one of 38 insulin-like peptides in C. elegans and is expressed in the labial sensory neurons, the nerve ring, and other neurons; although the precise role of INS-11 in C. elegans development is not yet clear, loss of INS-11 function via RNA-mediated interference can result in animals tha…
C18A11.1	C18A11.1
C18B2.5	C18B2.5
C18E9.9	C18E9.9
C18G1.2	elt-7
C18H9.6	C18H9.6
C23H3.7	tre-5
C23H4.1	cab-1	Novel protein which has a C-terminal motif weakly homologous to mouse NPDC-1 and is involved in synaptic regulation; it is expressed in various neurons including ventral cord and tail ganglion neurons; it physically interacts with AEX-3, which is a guanine nucleotide exchange factor for the Rab3 GTPase.
C24A1.1	flp-24
C27H6.2	ruvb-1	ruvb-1 encodes a AAA+ ATPase orthologous to the RUVBL1 family of ATPases; ruvb-1 functions as a component of the TOR signaling pathway that promotes localization of the box C/D snoRNP complex to nucleoli, thus enabling robust protein synthesis; ruvb-1 mutations strongly suppress pha-4 mutations, suggesting that pha-4 and the CeTOR pathway antagonize one another to regulate larval development and …
C28C12.5	spp-8
C29F7.2	C29F7.2
C29F9.14	C29F9.14
C30G7.1	hil-1
C31H5.4	C31H5.4
C32F10.4	C32F10.4
C32H11.12	dod-24
C32H11.9	C32H11.9
C34C6.7	C34C6.7
C34H4.1	C34H4.1
C34H4.4	col-107
C35B1.5§	C35B1.5
C44C10.1	col-180
C45B11.3	dhs-18
C47E12.1	sars-1	srs-2 encodes a predicted cytoplasmic seryl-tRNA synthetase (SerRS), a class II aminoacyl-tRNA synthetase that catalyzes the attachment of serine to its cognate tRNA and is thus required for protein biosynthesis; in C. elegans, SRS-2 activity is required for embryonic and germline development and normal postembryonic growth rates.
C49C3.9	C49C3.9
C49C8.5	C49C8.5
C50F7.5	C50F7.5
C50H2.10	fipr-11
C53B7.3	C53B7.3
C54F6.14	ftn-1	ftn-1 encodes one of two C. elegans ferritin heavy chain homologs; ftn-1 activity is essential for normal lifespan under iron stress conditions and, in addition, has been reported to be essential for embryogenesis; an ftn-1::gfp reporter is expressed in the intestine at all stages of development and its expression, as well as that of ftn-1 mRNA, increases under iron stress conditions and in the b…
CC4.2	nlp-15
D1037.3	ftn-2	ftn-2 encodes one of two C. elegans ferritin heavy chain homologs; loss of ftn-2 activity via deletion mutation results in slightly lower brood sizes and, under iron stress conditions, slightly faster growth from the L4 to adult stage of development, and slightly reduced lifespan; an ftn-2::gfp reporter fusion is expressed in diverse tissues, including the pharynx, intestine, and hypodermis, and …
D2096.8	D2096.8	D2096.8 encodes a protein related in sequence to the conserved NAP (Nucleosome Assembly Protein) family of proteins involved in chromatin remodeling; loss of D2096.8 activity in wild-type and various mutant backgrounds suggests that, in C. elegans, the product of D2096.8 is required for proper transcriptional regulation that affects a number of biological processes including embryonic and larval …
DC2.3	DC2.3
DC2.5	DC2.5
DY3.6	mfb-1	This gene encodes a protein containing an F-box, a motif predicted to mediate protein-protein interactions either with homologs of yeast Skp-1p or with other proteins.
F01D5.8	F01D5.8
F01G10.3	ech-9
F08A8.1	acox-1	acox-1 is orthologous to the human gene ACYL-CoA OXIDASE 1, PALMITOYL (ACOX1; OMIM:264470), which when mutated leads to pseudoneonatal adrenoleukodystrophy.
F08B1.1	vhp-1	vhp-1 encodes a MAP kinase phosphatase (MKP); VHP-1 activity is required for regulation of the KGB-1/JNK-like MAPK-mediated stress response pathway.
F08C6.4	sto-1
F08F3.3	rhr-1	rhr-1 encodes an ortholog of human Rhesus blood-group associated glycoprotein (RHAG; OMIM:180297, mutated in chronic hemolytic anemia), a member of the ammonium transporter family, and affects general levels of mRNA transcripts, and embryonic viability in a large-scale RNAi screen.
F08F3.7	cyp-14A5	cyp-14A5 encodes one of ~80 C. elegans cytochrome P450s: membrane-associated, heme-containing NADPH-dependent monooxygenases that catalyze the oxidative metabolism of a variety of exogenous compounds and endogenous substrates.
F09B9.1	oac-14
F09C8.1	F09C8.1
F10C1.7	ifb-2	ifb-2 encodes a nonessential intermediate filament protein; IFB-2 is predicted to function as a structural component of the cytoskeleton; IFB-2 has no obvious function in RNAi assays.
F10D7.3	F10D7.3
F10E9.12	F10E9.12
F10G8.5	ncs-2
F11A3.1	acs-14
F11C7.6	F11C7.6
F13B10.1	tir-1	tir-1 encodes the C. elegans ortholog of the human TIR domain-containing protein SARM; from N- to C-terminus, TIR-1 contains HEAT-Armadillo repeats, two sterile alpha motif (SAM) domains and a Toll-interleukin 1 (IL1) receptor (TIR) domain; tir-1 functions in innate immunity and in a lateral signaling pathway that specifies neuronal identity; TIR-1 is expressed in neurons and localizes to post-sy…
F13D12.8	F13D12.8
F13H8.7	upb-1
F14B8.6	F14B8.6
F14E5.5	lips-10
F15D3.7	F15D3.7
F15H10.2	col-13	col-13 encodes a collagen which is expressed in all stages of development, like sqt-3 (col-1), col-3, col-10, col-11, col-12, and col-14; collagen genes with this expression profile may be specifically required to construct the L1 cuticle (and, perhaps, less specifically required for cuticles at other stages); the amino- and carboxyl-terminal cysteine-rich regions of COL-13 are most closely relat…
F19B2.5	F19B2.5
F19C7.1	F19C7.1
F21F3.1	pgal-1
F22H10.3	F22H10.3
F23H12.8	fipr-1
F25E2.4	ifd-2	ifd-2 encodes a nonessential intermediate filament protein; IFD-2 is predicted to function as a structural component of the cytoskeleton; IFD-2 has no obvious function in RNAi assays.
F27C8.4	spp-18
F29G6.3	F29G6.3
F31F7.1	F31F7.1
F32A5.6	prx-13	prx-13 is orthologous to the human gene PEX13 (OMIM:601789), which when mutated leads to Zellweger syndrome or neonatal adrenoleukodystrophy.
F35C5.9	clec-66
F35E12.6	F35E12.6
F35E12.7	dct-17
F35E12.8	F35E12.8
F35E12.9	F35E12.9
F36G3.1	F36G3.1
F38A5.3	lec-11	lec-11 encodes a predicted member of the galectin family that shares highest similarity with lec-7 through lec-10 within the C-terminal tail and also shares a higher relative histidine content in common with lec-7 through lec-10; can bind sugar in vitro.
F39B2.3+	F39B2.3
F39H2.1	flp-22
F40F12.7	F40F12.7
F40F4.3	lbp-1	lbp-1 encodes a predicted secreted fatty acid binding protein (FABP) that is similar to the Ascaris suum secreted FABP As-p18; by homology, LBP-1 is predicted to function in sequestering or transporting small hydrophobic molecules such as lipids and steroid hormones; an lbp-1::gfp promoter fusion is expressed in the embryo, beginning at gastrulation, in presumptive hypodermal precursors; lbp-1::g…
F41G3.10	F41G3.10
F44G3.6	skr-3	The skr-3 gene encodes a homolog of Skp1 in S. cerevisiae that has no known function in vivo, since skr-3(RNAi) animals are at least superficially normal.
F45D3.4	F45D3.4
F45F2.12	his-8	his-8 encodes an H2B histone; his-8 is contained within the histone gene cluster HIS2.
F46A8.2	F46A8.2
F46H5.7	F46H5.7
F47B10.2	F47B10.2	F47B10.2 is orthologous to the human gene HISTIDASE (HAL; OMIM:235800), which when mutated leads to disease.
F47D12.6	F47D12.6
F49E11.10	scl-2	scl-2 encodes a predicted extracellular protein that is a member of the C. elegans family of SCP/TAPS domain-containing proteins; an scl-2 deletion mutation, tm2428, is reported to be homozygous viable.
F49E2.2	F49E2.2
F52H3.3	bath-38
F52H3.7	lec-2	lec-2 encodes a 'tandem repeat' type galectin (beta-galactosyl-binding lectin) containing two, tandemly arranged carbohydrate recognition domains; by homology, LEC-2 may play roles in cell adhesion and aggregation, proliferation, or programmed cell death, but as loss of lec-2 activity via large-scale RNAi screens does not result in obvious abnormalities, the precise role of LEC-2 in C. elegans de…
F53A9.6	F53A9.6
F53A9.7	F53A9.7
F53A9.8	F53A9.8
F53B2.8	F53B2.8
F53C11.3	F53C11.3
F53C3.13	F53C3.13
F53E10.4	irg-3
F53H8.2	arr-1	arr-1 encodes the C. elegans beta-arrestin ortholog (OMIM:107940, 107941, mice lacking beta-arrestin family members display defects in G protein-coupled receptor desensitization); by homology, ARR-1 is predicted to be a multifunctional adaptor protein that interacts with intracellular signaling molecules as well as activated and phosphorylated G protein-coupled and TGF-beta receptors to: 1) downr…
F54B8.4	F54B8.4	The F54B8.4 gene encodes a homolog of Death Associated Protein 1 (DAP-1) protein that may be involved in apoptosis.
F54C9.3	F54C9.3
F54D1.6	F54D1.6
F54D10.2	fbxa-24
F55A12.9	pqn-44	The protein product of this gene is predicted to contain a glutamine/asparagine (Q/N)-rich ('prion') domain, by the algorithm of Michelitsch and Weissman (as of the WS77 release of WormBase, i.e., in wormpep77).
F55C10.1	cnb-1	cnb-1 encodes an ortholog of calcineurin B, the regulatory subunit of the protein phosphatase 2B with four EF-hand motifs for calcium binding, that binds TAX-6 (a calcineurin A ortholog) in a calcium-dependent manner; CNB-1 binds calcium, enhances the phosphatase activity of TAX-6 in vitro, promotes transcription of rcn-1, and is required for normal cuticle formation, sperm morphology, and brood …
F55G11.2	F55G11.2
F56A8.7	unc-64	unc-64 encodes syntaxin, a plasma membrane receptor for intracellular vesicles that is orthologous to vertebrate syntaxin 1A (OMIM:186590) and Drosophila Syx1A; UNC-64 is required for normal locomotion and possibly also for insulin secretion; as an essential component of the core synaptic vesicle fusion machinery, UNC-64 interacts with UNC-13, a diacylglycerol-binding protein, and SNB-1/synaptobr…
F56D1.6	cex-1
F56D5.6	F56D5.6
F56E3.3	klp-4	klp-4 encodes a kinesin-like motor protein paralogous to UNC-104 and KLP-6 and orthologous to Drosophila KHC-73 and the vertebrate KIF1A, KIF13B, and GAKIN motor proteins; as loss of KLP-4 function via RNA-mediated interference (RNAi) does not result in any abnormalities, the precise role of KLP-4 in C. elegans development and/or behavior is not yet known; based on sequence similarity, however, K…
F56F4.5	pept-3	pept-3 encodes a H+-coupled oligopeptide transporter; when expressed in Xenopus oocytes and mammalian cells, PEPT-3 can function in H+-coupled dipeptide transport, but in Xenopus oocytes, PEPT-3 appears to function predominantly as a H+ channel; a pept-3::gfp promoter fusion is reportedly expressed in neurons and in the pharynx.
F58F9.2	F58F9.2
H02F09.3	H02F09.3
H23N18.5§	H23N18.5
H27C11.1	nhr-97
H34I24.2	H34I24.2
K02A11.3	K02A11.3
K02F3.4	zip-2	zip-2 encodes a bZIP transcription factor; ZIP-2 activity is required for regulating one branch of the immune response pathway that responds to infection by virulent strains of the bacterial pathogen Pseudomonas aeruginosa; specifically, ZIP-2 is required for inducing expression of a subset of infection response genes, including irg-1 and irg-2, and for full resistance to P. aeruginosa infection.
K02G10.7	aqp-8	aqp-8 encodes, by alternative splicing, two isoforms of a putative aquaglyceroporin with no known substrate, since AQP-8 expressed in Xenopus oocytes has no effect on water, glycerol, or urea permeability; loss of AQP-8 activity via mutation or RNAi results in no obvious defects; however, AQP-8, in conjunction with AQP-2, AQP-3, and AQP-4, is weakly required for recovery from hypotonic stress; AQ…
K05F1.10	K05F1.10	K05F1.10 encodes a putative secreted TIL-domain protease inhibitor paralogous to SWM-1, ISL-1, and the products of 11 other C. elegans genes; K05F1.10 and its relatives are collectively similar to other TIL-domain protease inhibitors from nematodes, insects, and vertebrates; although it has no obvious function in mass RNAi assays, K05F1.10 transcription is reproducibly induced by infection, sugge…
K06G5.1	K06G5.1
K06H7.3	K06H7.3
K07D4.8	pqn-48	The protein product of this gene is predicted to contain a glutamine/asparagine (Q/N)-rich ('prion') domain, by the algorithm of Michelitsch and Weissman (as of the WS77 release of WormBase, i.e., in wormpep77).
K08D10.10	K08D10.10
K09E2.3	K09E2.3
K10D11.3	K10D11.3
K10D11.5	K10D11.5
K11H12.4	K11H12.4
M02F4.7	clec-265
M04G12.2	cpz-2
M05B5.2	M05B5.2
M28.8	M28.8
M6.1	ifc-2	ifc-2 encodes three isoforms of an intermediate filament protein dispensable for viability but required for normal movement, growth rate, body size, body shape, and cuticle strength; IFC-2 is present in the cytoplasm of intestinal cells, and at the desmosomes of intestinal and pharyngeal cells.
M60.4	M60.4
R01E6.3	cah-4	cah-4 encodes a carbonic anhydrase homolog, which is rather divergent from other such homologs in C. elegans (with at most 38% identity to any other carbonic anhydrase, in or out of C. elegans); it is individually dispensable for viability and for grossly normal postembryonic morphology, and thus may have a more subtle biological function than the basic cytoprotective functions expected for carbo…
R02D5.3	R02D5.3
R07B1.10	lec-8
R07B7.3	pqn-53	The protein product of this gene is predicted to contain a glutamine/asparagine (Q/N)-rich ('prion') domain, by the algorithm of Michelitsch and Weissman (as of the WS77 release of WormBase, i.e., in wormpep77).
R08E3.1	R08E3.1
R08F11.3	cyp-33C8
R10H1.1	R10H1.1
R12E2.4	inx-17
R12E2.9	inx-15
T01D3.6	T01D3.6
T02C5.1	T02C5.1	The T02C5.1 gene encodes a protein that may be involved in apoptosis; it has some similarity to the tumor necrosis factor (TNF) receptor of vertebrates.
T04B8.5	T04B8.5
T04F8.7	T04F8.7
T05F1.9	T05F1.9
T06C10.4	flp-10	flp-10 encodes a FMRFamide-related neuropeptide; in males, flp-10 activity is required for a sensory transduction pathway that negatively regulates the frequency of certain substeps of turning behavior during mating; a flp-10::gfp reporter is expressed in a number of neurons including AIM, ASI, AUA, BAG, BDU, DVB, PQR, PVR, and URX, and in the vulD cells.
T06C12.14	T06C12.14
T06D8.1	T06D8.1
T06E4.4	col-147
T07A9.9	T07A9.9
T08A9.12	spp-2	spp-2 is orthologous to the human gene INTERFERON GAMMA RECEPTOR 2 (INTERFERON GAMMA TRANSDUCER 1) (IFNGR2; OMIM:147569), which when mutated leads to disease.
T10B10.1	col-41	col-41 encodes a cuticle collagen.
T10H4.12	cpr-3
T12D8.5	T12D8.5
T16H12.5	bath-43	The T16H12.5 gene encodes a protein with a meprin-associated Traf homology (MATH) domain that may be involved in apoptosis.
T19D12.4	T19D12.4
T20G5.8	T20G5.8
T21E8.2	pgp-7	pgp-7 encodes an ATP-binding protein that is a member of the P-glycoprotein subclass of the ATP-binding cassette (ABC) transporter superfamily; PGP-7 is predicted to function as a transmembrane protein that couples energy to transport of various molecules across membranes, but as loss of pgp-7 activity via RNAi results in no obvious defects, the precise role of PGP-7 in C. elegans development and…
T22E5.5	mup-2	mup-2 encodes the muscle contractile protein troponin T ( TnT ) homologous to vertebrate and invertebrate TnT and contains an invertebrate- specific COOH -terminal tail; mup-2 affects embryonic body wall muscle cell contraction, sarcomere organization, cell positioning, regulated muscle contraction in larval and adult body wall muscle, epidermal morphogenesis, and is required for proper function …
T23F4.2	T23F4.2
T23H2.2	snt-4
T25B9.7	ugt-54
T25C8.2	act-5	an ortholog of human cytoplasmic actin; and is expressed only in microvillous intestinal cells and excretory cell.
T27E4.4	fip-2
T27F2.4	T27F2.4
T27F6.8	T27F6.8	This gene encodes a protein containing an F-box, a motif predicted to mediate protein-protein interactions either with homologs of yeast Skp-1p or with other proteins.
T28C6.4	col-117
T28H10.3	T28H10.3
VZK822L.1	fat-6	fat-6 encodes a delta-9 fatty acid desaturase that is predicted to be mitochondrial.
W01A11.7	W01A11.7
W02D9.10	W02D9.10
W05B2.5	col-93
W06B3.2	sma-5	sma-5 encodes a serine/threonine kinase homologous to the mammalian MAP kinase MAPK7/ERK5 (OMIM:602521, required for development of extraembryonic vasculature and embryonic cardiovasculature); SMA-5 is required for normal body size morphogenesis, growth rates, and intestinal granule distribution, and for regulating the size of the intestine, body wall muscle, and hypodermis, as well as the number…
Y102A11A.3	Y102A11A.3
Y15E3A.5	Y15E3A.5
Y18D10A.23	Y18D10A.23
Y22F5A.4+	lys-1	lys-1 encodes a putative lysozyme, whose overexpression increases resistance to infection by Serratia marcescens; lys-1(RNAi) animals have normal resistance to S. marcescens, perhaps because of genetic redundancy with the LYS-1 paralogs LYS-2 to -8 and LYS-10; in uninfected animals, LYS-1 is expressed in the intestine and in IL1/IL2 neurons, along with a few unidentified head neurons; in intestin…
Y22F5A.5	lys-2	lys-2 is one of ten C. elegans lysozyme genes; as such, lys-2 can be predicted to have a role in lysozymal function including immune function.
Y32F6A.4	Y32F6A.4
Y37D8A.16	Y37D8A.16
Y37E11AR.3	nape-2
Y38H8A.2	Y38H8A.2
Y39G10AR.6	ugt-31
Y43C5A.3	Y43C5A.3
Y46C8AL.2	clec-174
Y46C8AL.5	clec-72
Y47D3A.2	fbxa-128
Y47D3B.2	nlp-21	nlp-21 encodes nine predicted neuropeptide-like proteins; in C. elegans, nlp-21 is part of the GGARAF neuropeptide family that also contains nlp-9; nlp-21 is expressed in a variety of neurons, including AFD, five head neurons, the ventral nerve cord, one anterior pharyngeal neuron, and one tail neuron; nlp-21 expression is also detected in the embryo and the intestine; as loss of nlp-21 activity …
Y47G6A.7	Y47G6A.7
Y47H9C.1	Y47H9C.1
Y48G8AL.13	Y48G8AL.13
Y49C4A.8	ugt-29
Y51A2B.1	Y51A2B.1
Y51A2D.13	Y51A2D.13
Y53F4B.15	asc-1	asc-1 encodes a homolog of human activating signal cointegrator-1 and affects long-term survival and longivity in adults and daur larvae.
Y54E10BR.4	Y54E10BR.4
Y54G11A.5	ctl-2	ctl-2 encodes one of three C. elegans catalases; CTL-2 exhibits catalase and peroxidase activity in vitro, and thus likely functions in vivo as an antioxidant enzyme that protects cells from reactive oxygen species; ctl-2 activity is required for normal lifespan as well as for the extended lifespan seen in daf-2 mutant animals; in addition, ctl-2 is required for normal egg-laying capacity and for…
Y54G11A.6	ctl-1	ctl-1 encodes one of three C. elegans catalases; CTL-1 exhibits catalase activity in vitro, and thus likely functions in vivo as an antioxidant enzyme that protects cells from reactive oxygen species; ctl-1 activity contributes to the extended lifespan seen in daf-2 mutant animals; in addition, ctl-1 expression is negatively regulated by DAF-2-mediated insulin signaling; as CTL-1 does not possess…
Y54G2A.11	Y54G2A.11
Y57A10C.6	daf-22	daf-22 encodes the C. elegans ortholog of human sterol carrier protein SCP2, which catalyzes the final step in peroxisomal fatty acid beta-oxidation; in C. elegans, DAF-22 activity is required for dauer pheromone biosynthesis; daf-22 mutant animals cannot produce dauer pheromone, but can synthesize weakly active longer-chain fatty acid derivatives; in synthesizing dauer pheromone, DAF-22 acts dow…
Y57G11C.24	eps-8	eps-8 is predicted to encode five protein isoforms with similarity to mouse epidermal growth factor receptor kinase substrate that affects embryonic viability, growth, locomotion, osmoregulation, and larval viability; interacts with GEX-3 in yeast two-hybrid assays.
Y58A7A.4	Y58A7A.4
Y58A7A.5	Y58A7A.5
Y5F2A.2	ttr-17
Y60A3A.18	skr-4	The skr-4 gene encodes a homolog of Skp1 in S. cerevisiae that has no known function in vivo, since skr-4(RNAi) animals are at least superficially normal.
Y73B6BL.9	hil-2
Y73B6BR.1	pqn-89	The protein product of this gene is predicted to contain a glutamine/asparagine (Q/N)-rich ('prion') domain, by the algorithm of Michelitsch and Weissman (as of the WS77 release of WormBase, i.e., in wormpep77).
Y74C9A.2	nlp-40
Y75B8A.3	Y75B8A.3
Y75B8A.4	Y75B8A.4
Y80D3A.7	ptr-22	ptr-22 encodes a nematode-specific member of the sterol sensing domain (SSD) proteins, distantly paralogous to Drosophila PATCHED (PTC) and human PTCH (OMIM:601309, mutated in basal cell nevus syndrome); PTR-22 is weakly required for normal molting from L4 to adult stages; PTR-22 is also required for normal growth to full size and locomotion.
Y82E9BL.10	fbxa-14
ZC239.12	sdz-35
ZC443.3	ZC443.3
ZC443.5	ugt-18
ZK1320.9	ZK1320.9
ZK520.2	sid-2	sid-2 encodes a novel, single-pass transmembrane protein; SID-2 is required for environmental-mediated (i.e. ingestion or soaking) RNA interference (RNAi); SID-2::GFP is expressed strongly in the intestine where it localizes to the apical (lumenal) membrane; SID-2::GFP is also expressed at much lower levels in the excretory duct cells; when expressed in Caenorhabditis briggsae, a related nematode…
ZK550.6	ZK550.6	The ZK550.6 gene encodes an ortholog of the human gene PHYTANOYL-COA HYDROXYLASE (PHYH; PAHX; OMIM:602026), which when mutated leads to Refsum disease (OMIM:266500).
ZK6.10	dod-19
ZK622.3	pmt-1	pmt-1 encodes, by alternative splicing, four isoforms of an experimentally validated phosphoethanolamine N-methyltransferase required for phosphocholine biosynthesis and viability; PMT-1 lacks known mammalian orthologs, but has orthologs in parasitic nematodes, fish, amphibians, echinoderms, plants, alveolata, and bacteria; PMT-1 is distantly paralogous to PMT-2; PMT-1 catalyses the conversion of…
ZK637.5	asna-1	asna-1 encodes a putative membrane transporter that is required, non-cell-autonomously, for L1 larvae to proceed through development when fed, and is also required for normal insulin (DAF-28) secretion; the human ASNA1 ortholog stimulates insulin secretion in pancreatic beta cells, and can transgenically rescue asna-1 mutant C. elegans, suggesting that ASNA-1's function is conserved among metazoa…
ZK669.3	ZK669.3
ZK75.1	ins-4	ins-4 encodes an insulin-like peptide.
ZK892.2	nlt-1	nlt-1 encodes a member of the SCP-2 sterol transfer family.
ZK896.2	ZK896.2
Repressed genes
B0035.13	B0035.13
B0041.3	B0041.3
C01C10.2	C01C10.2
C02F12.5	C02F12.5	C02F12.5 encodes a putatively secreted protein with a Kunitz/bovine pancreatic trypsin inhibitor domain; C02F12.5 has no obvious function in mass RNAi assays.
C05C10.4	pho-11
C06A8.3	C06A8.3
C08F11.8	ugt-22
C11E4.1	C11E4.1
C15F1.1	C15F1.1
C16A11.3	C16A11.3
C16A3.10	C16A3.10	The C16A3.10 gene encodes a homolog of the human gene OAT (OMIM:258870), which when mutated leads to ornithinemia and gyrate atrophy.
C23H5.8	C23H5.8
C24F3.4	qns-1
C25B8.3	cpr-6
C27C7.1	C27C7.1
C34F6.2	col-178
C34G6.2	tyr-4
C35A5.3	C35A5.3
C52D10.1	C52D10.1
C53B4.5	col-119
D1065.5	srh-211
D2096.3	aagr-1
F01D4.1	ugt-43
F01D5.1	F01D5.1
F01F1.6	alh-9	alh-9 encodes a highly conserved aldehyde dehydrogenase that is a member of the ALDH7 (antiquitin/ATQ) family of aldehyde dehydrogenases, mutations in which are associated with pyridoxine-dependent epilepsy (OMIM:107323); by sequence similarity, ALH-9 is predicted to catalyze aldehyde oxidation; loss of alh-9 activity via RNAi results in embryonic and larval lethality, slow growth, sterility, and…
F08A8.3	F08A8.3
F08A8.4	F08A8.4
F08G5.1	F08G5.1
F10F2.2	F10F2.2
F11E6.3	F11E6.3
F13H8.3	F13H8.3
F15A2.1	col-184
F15E11.14+	F15E11.14	F15E11.14, along with F15E11.1, encodes a 17.4 kDa protein (CE16999) with unknown function that is seven-fold more abundant in glp-1 mutant hermaphrodites (which lack a germline) than in normal hermaphrodites; in addition, the protein products of F15E11.1/F15E11.14 are more abundant in daf-2 mutant vs. wild-type adults during a temperature shift from 15 to 25 degrees C; F15E11.14 (RNAi) animals h…
F15E6.4	F15E6.4
F17C8.2	col-89
F22A3.6	ilys-5
F22B8.6	cth-1	cth-1 encodes a putative cystathionine gamma-lyase; CTH-1 is orthologous to human CTH (OMIM:607657, mutated in cystathioninuria), extremely similar to its paralog CTH-2, and also paralogous to C12C8.2; either CTH-1, or CTH-2, or both proteins weakly inhibit DHC-1 in vivo; otherwise, cth-1 has no obvious function in mass RNAi assays, perhaps because of genetic redundancy with cth-2.
F23D12.1	F23D12.1
F25B4.9	clec-1
F26B1.4	col-58
F26F12.1	col-140
F32D8.12	F32D8.12
F41E6.2	grd-5	grd-5 encodes a hedgehog-like protein, with an N-terminal signal sequence and a C-terminal Ground domain; GRD-5 is expressed in adult anterior and posterior seam cells, overlapping GRD-3 expression; the Ground domain is predicted to form a cysteine-crosslinked protein involved in intercellular signalling, and it has subtle similarity to the N-terminal Hedge domain of HEDGEHOG proteins; GRD-5 is w…
F41E7.8	cnc-8	cnc-8 encodes one of eleven C. elegans caenacin peptides.
F41H10.7	elo-5	The elo-5 gene encodes a paralog of elo-1 and elo-2, each of which encodes a polyunsaturated fatty acid (PUFA) elongase; ELO-5 is required for normally rapid growth and for normal fatty acid composition.
F41H10.8	elo-6	The elo-6 gene encodes a paralog of elo-1 and elo-2, each of which encodes a polyunsaturated fatty acid (PUFA) elongase; ELO-6 may be required for a normally high growth rate.
F46E10.1§	acs-1
F49E8.4	cdd-2	A functional cytidine deaminase that affects morphology of embryos; it is expressed at all life cycle stages.
F54C9.4	col-38	col-38 encodes a member of the collagen superfamily containing collagen triple helix repeats (20 copies) required for normal body morphology.
F54D11.1	pmt-2	pmt-2 encodes an experimentally validated N-methyltransferase required for phosphocholine biosynthesis and viability; PMT-2 lacks known mammalian orthologs, but has orthologs in parasitic nematodes, fish, amphibians, echinoderms, plants, alveolata, and bacteria; PMT-2 is distantly paralogous to PMT-1; PMT-2 has a single C-terminal methyltransferase domain, unlike plant enzymes that have two tande…
F55H12.4	F55H12.4
F57B1.3	col-159
F57E7.1§	F57E7.1
F58B3.7	F58B3.7
F58B4.5	F58B4.5
H27M09.3	syp-4
K02B9.1	meg-1	meg-1 encodes a novel protein that localizes exclusively to P granules; originally identified by microarray analyses of germline-enriched transcripts, loss of meg-1 activity via mutation and RNAi indicates that MEG-1 is required for germline development and normal levels of fertility; specifically, MEG-1 is required maternally for normal germ cell proliferation and/or survival and for fully norma…
K02D7.3	col-101	col-101 encodes a cuticle collagen; loss of col-101 via large-scale RNAi screens results in animals that are pale and slow growing.
K08F4.7	gst-4	gst-4 encodes a putative glutathione-requiring prostaglandin D synthase; gst-4 is required for sperm to normally migrate towards a PUFA-based signal exuded by oocytes; gst-4(RNAi) hermaphrodites are infertile, both through aberrant loss of their own sperm and through failure of males to effectively inseminate them; in mammalian eicosanoid signalling, prostaglandin D synthase is required for the c…
K09F5.2	vit-1
K11D12.7	K11D12.7
M88.1	ugt-62
R07E5.13	R07E5.13	This gene encodes a homolog of mammalian BRAIN PROTEIN 44-LIKE (BRP44L).
R09B5.6	hacd-1
R09B5.8	cnc-3	cnc-3 encodes one of eleven C. elegans caenacin peptides; CNC-3 is predicted to be a secreted protein that, based upon similarity to CNC-2, -4, and -6, may function as an antimicrobial peptide in the innate immune response.
R10H10.3	R10H10.3
T04F8.8	T04F8.8
T08A9.11	ttr-59
T08A9.8	spp-4
T08H10.1	T08H10.1
T15B7.1	T15B7.1
T15B7.9	T15B7.9
T19C9.8	T19C9.8
T24B8.5	T24B8.5	T24B8.5 encodes an ShK-like toxin peptide containing a domain rich in cysteine residues found in the sea anemone potassium channel inhibitor ShK; T24B8.5 expression is regulated by the PMK-1/p38 MAPK signaling pathway and the ATF-7 transcription factor, which is a downstream target of PMK-1.
W01F3.2	W01F3.2
W03G11.1	col-181	col-181 is homologous to the human gene PRO ALPHA 1(I) COLLAGEN (COL1A1; OMIM:120150), which when mutated leads to osteogenesis imperfecta.
W03G9.2	W03G9.2
W04E12.8	clec-50
W05E7.1	grd-3	grd-3 encodes a hedgehog-like protein, with an N-terminal signal sequence and a C-terminal Ground domain; GRD-3 is expressed in adult anterior and posterior seam cells, overlapping GRD-5 expression; GRD-3 is also strongly expressed upon infection with the gram-negative bacterium Serratia marcescens, indicating that GRD-3 may be part of C. elegans' innate immunity response; the Ground domain is pr…
W10G11.2	W10G11.2
W10G11.3	W10G11.3
Y116A8A.7	Y116A8A.7
Y11D7A.11	col-120
Y11D7A.3	Y11D7A.3
Y38F1A.6	Y38F1A.6
Y38F1A.9	oig-2
Y38H6C.1	dct-16
Y43E12A.1	cyb-2.1
Y4C6B.6	Y4C6B.6	The Y4C6B.6 gene encodes a homolog of the human gene GLCM, which when mutated leads to Gaucher disease type I (OMIM:230800).
Y54E10A.4	fog-1	The fog-1 gene encodes a cytoplasmic polyadenylation element binding (CPEB) protein that is required for specification of the sperm fate.
Y54G2A.6	clec-85
Y56A3A.12	faah-4
Y62H9A.4	Y62H9A.4
Y66A7A.6	gly-8	gly-8 encodes a predicted transmembrane polypeptide N-acetylgalactosaminyl transferase (ppGaNTase) similar to the essential Drosophila ppGaNTase encoded by Pgant35A; by homology, GLY-8 is predicted to function as a Golgi enzyme that catalyzes transfer of N-acetylgalactosamine to serine and threonine-containing acceptor peptides, thus initiating mucin-type O-glycosylation; as loss of gly-8 activit…
Y67D8C.8	cpg-9	cpg-9 encodes a small (69-residue), putatively secreted protein with 4 potential chondroitin attachment sites, 2 of them verified by mass spectrometry; CPG-9 has no obvious function in mass RNAi assays.
Y69F12A.2	alh-12
Y73F4A.1	Y73F4A.1
Y77E11A.15	col-106
ZK1193.1	col-19	col-19 encodes a member of the collagen superfamily containing collagen triple helix repeats (20 copies) that is required for normal structure of the alae; expressed during the L2-to-dauer and L4-to-adult molts with strongest expression in adult animals.
ZK6.7	lipl-5
ZK896.7	clec-186
+ only responded in non-colonized
§ only responded in colonized
