# Supplementary material for: Dissociation of Immune Responses from Pathogen Colonization Supports Pattern Recognition in C. elegans
Source: PLoS One. 2012 Apr 13;7(4):e35400. doi: 10.1371/journal.pone.0035400 (PMC3325959; doi:10.1371/journal.pone.0035400)
Supplement: Table S2 — Full data set used for microarray analysis. (XLS) [file pone.0035400.s003.xls]

## Sheet: dataset used for analysis
Name	OP50 HP_05.09_MDS.mev	OP50 WS_05.09_MDS.mev	OP50 WS_04.23_MDS.mev	non-colonized HP_05.09_MDS.mev	non-colonized WS_05.09_MDS.mev	non-colonized WS_04.23_MDS.mev	colonized HP_05.09_MDS.mev	colonized WS_05.09_MDS.mev	colonized WS_04.23_MDS.mev
C25A1.8	0.496504	-0.17346	0.847447	-0.0514904	-0.121609	0.258489	NaN	-0.211504	0.508415
F21F3.6	0.217986	-0.086509	-1.05079	-0.307234	-0.0496307	-0.838488	NaN	-0.473931	-0.0894086
F56H1.4	-0.0238223	0.17662	-0.605898	0.125138	0.153998	-0.545336	NaN	0.107506	-0.661026
H06O01.1	-0.1212	0.169058	-0.0732718	0.654865	0.438442	0.168848	NaN	0.268817	0.416558
T23H2.5	0.00302561	0	-0.253368	0.105353	0.214594	-0.317079	NaN	0.135655	-0.0643611
Y65B4BR.6	-0.0761717	-0.248237	-0.795246	-0.308204	-0.0766213	-0.257708	2.2569	-0.192645	-0.447546
Y71F9B.8	0.212994	-0.123913	-0.995713	0	0.134797	-0.296685	2.2497	-0.342602	0.255257
C30B5.6	0.391255	-0.0952951	-0.144094	-0.160329	0.00201921	0.299204	1.06024	-0.0258015	-0.176374
F33A8.2	-0.399101	-0.416994	-0.607064	-0.644103	-0.0618795	-0.360637	0.996389	-0.287348	-0.592224
R07G3.1	0.30809	-0.135106	-0.136465	-0.025419	0.139578	-0.0229294	0.953777	-0.0934866	-0.258055
T01E8.4	0.0107465	0.0430687	-0.314394	0.418226	0.273019	-0.514284	2.07607	0.216318	-0.411519
Y48E1B.10	-0.0353069	-0.14439	-0.268541	0.341616	0.296982	0.261619	NaN	0.439285	0.884253
C09D4.5	-0.652426	-0.0892673	0.219408	0.14367	0.305626	0.36441	NaN	0.658963	0.618197
T01G9.2a	-0.145033	0.0216951	-0.31098	0.313158	0.316857	-0.089176	NaN	-0.0351894	0.231568
Y40B1B.7	-0.821009	-0.161155	-0.667562	-0.811143	0.012824	-0.0678925	NaN	-0.0512254	0.523993
C05C10.5	-0.0874197	-0.0289514	0.425594	-0.27196	0.245476	-0.602944	NaN	0.029344	-0.527095
C08B11.4	0.318888	0.634351	-1.33236	1.1819	0.753839	-0.266813	NaN	0.815917	-0.497334
F23F1.8	-0.415956	-0.0549665	0.317393	-1.12363	-0.129283	0.0161074	NaN	0.119299	0.0687127
F35G12.2	0.320725	0.0501858	0.0504233	-0.212545	NaN	-0.100829	0.111645	-0.0303736	-0.245635
ZK524.1	0.221341	0.0988534	-0.905895	0.23546	-0.111645	-0.7658	NaN	-0.513431	-0.824512
C47G2.3	0.0446659	0.668549	-0.146351	0.929047	0.884523	-0.202886	0.578704	NaN	-0.209146
ZK970.4	-0.21193	-0.028444	-0.0597196	-0.0674958	-0.611228	-0.299993	-0.313661	NaN	-0.116371
R07E5.14	0.294626	-0.522323	-0.0404466	-0.0789883	0.114093	0.13656	NaN	-0.282239	0.276413
R74.3	-0.431734	-0.689572	-0.601905	-0.22456	0.14505	0.126064	NaN	0	-0.0728726
Y41C4A.13	-0.155662	-0.294605	-0.501811	-0.187586	-0.0692002	-0.139685	NaN	-0.223176	-0.414374
Y48A6B.3	0.264566	-0.173458	-0.0749828	0.0141504	0.0256649	-0.238049	NaN	0.0301096	-0.0598903
AC7.2a	-0.335573	-0.48652	-0.530709	-0.327055	-0.0900717	-0.625526	NaN	-0.385617	-0.957877
E04A4.7	-0.392055	-0.972414	-0.301382	0.278018	0.292664	-0.332537	NaN	0.312213	0.251029
T09A12.5	0.0785121	-0.523792	-0.384144	-0.105534	0.0780026	0.084388	1.27357	-0.0157673	0.715937
T20D3.6	-0.0132968	0.316333	-0.11276	-0.401688	-0.0524674	-0.361064	1.50511	0	0.162887
Y66H1A.5	-0.189034	-0.400879	-0.179056	0.111645	0.243926	-1.10497	1.21485	NaN	-0.662092
C26F1.4	-0.664081	-0.430522	-0.311216	-0.71527	0.0441226	-0.154276	NaN	-0.325241	0.649602
F21F8.3	-0.0589718	-0.0932516	-0.48737	0.159087	0.255655	-0.166413	0.530515	-0.0448542	0.592263
W06F12.1c	-0.0990695	0.116315	-1.33075	0.142199	-0.121501	-0.927129	NaN	-0.217905	-0.994857
C37F5.1	-0.512046	0.0157888	-0.820878	0.323567	0.0654531	-0.576578	NaN	0.332196	-0.791466
F38A5.7	-0.107145	0.0426443	0.245332	-0.258918	0.197037	0.839626	NaN	-0.0246621	1.56951
R07H5.8	0.481923	0.0342544	-0.315508	-0.332284	-0.127508	-0.238353	0.105795	-0.216668	-0.916334
T01B11.3	0.157325	0.531613	-0.00807107	0.212408	0.315776	-0.130181	0.295456	0.39927	0.082262
Y54G2A.3	-0.0939587	0.397479	-0.403356	0.415038	0.382248	0.270586	0.500074	NaN	-0.263034
C02E7.7	-1.06064	0.291231	-2.49092	0.0449123	0.418829	-0.0313641	0.551642	0.524662	0.435836
F59A2.1	0.0832241	0.126177	-0.831369	-0.0339474	0.134017	-1.06307	0.31853	0.661065	-1.38235
K01G5.6	0.0379839	0.634716	-0.133267	-0.300866	0.211504	-0.33326	0.368387	0	-0.023223
T20G5.2	-0.299873	0.289906	-0.287698	-0.0888093	0.166461	-0.380086	0.132755	-0.183554	0.250613
Y71H2AM.23	-0.651353	0.323838	-0.854374	-0.291956	NaN	-1.00318	0.237692	0.514573	-1.31882
C26B2.3a	-0.302862	0.240464	-0.638112	-0.208317	0.244622	-0.911342	0.291231	-0.26748	-0.764622
F26D10.10	-0.177046	0.4842	0.200336	0.0984898	NaN	-0.288297	0.514573	0.397759	0.0635993
F33D4.3	-0.203923	0.712718	-0.617752	0.00483321	0.544321	0.222762	0.463947	-0.15341	0.506082
K08F4.3	0.211359	0.53952	0.173616	-0.312169	0.44313	-0.45376	0.164119	-0.526748	-0.297434
Y41E3.8	0.630354	1.37587	-0.0831755	2.15673	NaN	-0.0333714	1.74211	1.92935	0.157281
ZK593.6	0.079641	0.361674	0.0664156	-0.17568	NaN	0.746234	0.249027	-0.207805	0.957337
C52E4.3	-0.280724	0.163499	0.0571096	-0.197129	-0.101481	-0.0863002	-0.117357	-0.632234	-0.454052
B0513.9	0.053959	0.471869	-0.48089	-0.0520885	0.325241	0.542596	0.266787	NaN	1.09702
C02F4.1	0.0537847	0.49366	0.144178	0.348176	0.119111	0.0341313	0.0264723	-0.598705	-0.770601
W01B6.1	-0.857312	0.308122	-0.856875	-0.794058	0	-0.546061	-0.235628	0.531325	-0.853736
F32D1.5	-0.241601	-0.215937	0.265867	-0.0895888	0.27684	-0.115381	NaN	-0.153012	0.125604
F46G11.4	-0.334593	-1.05098	-0.454687	-0.886147	-1.1233	-0.100262	NaN	-0.665016	-0.767462
F52D10.3a	-0.293147	-0.78295	-0.495769	-0.0942799	-0.627881	-0.00172662	NaN	-0.0787771	0.19457
B0250.1	-1.0423	-0.496237	-0.298704	-0.955274	-1.30662	-0.140828	1.16517	-0.0238467	0.191725
C06A5.7b	-0.246931	-0.205068	0.0130561	-0.371265	-0.596995	-0.0781897	1.22493	0.315687	0.328109
C46H11.4c	-0.10119	-0.0047121	-0.0752063	0.226991	-0.390315	-0.140863	NaN	-0.0267174	-0.40397
C25B8.4	1.70337	0.842967	0.768451	0.872352	0.391281	1.30439	NaN	0.303392	1.8066
F40E10.3	-0.279651	-0.272714	-0.0787965	-0.812026	-0.932428	-0.107748	0.0207586	-0.678072	-0.14965
M153.1	-0.315627	-0.271183	-0.468124	0.054627	-0.560343	-0.730031	0.0356239	-0.295456	-0.889253
F07D10.1	-0.791335	-0.679773	-1.29701	-0.777443	-0.62822	-0.297546	0.123989	-0.487115	0.038964
C23G10.1b	-0.259439	-0.285505	-1.17411	-0.232714	-0.50166	-0.597933	0.558731	0.0962154	-1.0162
F25B4.8b	1.10458	0.808635	0.160465	2.22371	1.11504	0.420576	2.4007	1.40718	0.168398
F44A2.1a	0.862699	0.539729	-0.350415	0.644946	-0.102855	0.459663	1.02191	-0.0738783	-0.499193
C11G6.4	-0.386886	0.0512699	-0.879871	-0.329252	-0.199993	-0.595528	-0.131244	-0.280901	-1.19194
C16B8.1	0.257953	0.156245	-0.257467	0.141569	-0.0371986	0.231816	0.389567	0.0628408	-0.0361736
F20D1.3	0.378716	0.173829	0.217701	-0.606024	0.215729	-0.113945	NaN	-0.178337	-0.169123
K07E3.3	-0.267458	0.0800692	-0.498355	-0.206277	-0.275634	-0.646611	0.553392	-0.314109	-0.261109
K11G12.5	-0.340774	0.0595692	-0.726048	-0.480265	0.0978473	-0.6693	NaN	0.112475	-0.503338
C11E4.3	0.58247	0.53954	0.329506	0.455317	-0.0235547	0.170881	0.116645	-0.20084	0.183792
E02H4.3b	-0.836658	-0.243926	-0.699767	-0.693161	0.101538	-0.481709	-0.172467	-0.724893	-0.974005
W03F9.5	NaN	0.213187	0.0554652	0.267352	0.191599	0.366057	0.360882	-0.446064	-0.208845
F09C8.2	0.467751	0.610825	-0.823573	0.687343	0.256565	0.180422	0.358793	NaN	-0.371256
F14D12.4a	0.502728	-0.166822	1.01856	-0.179122	0.181261	0.356181	-0.431157	NaN	1.81736
F57G12.1	-0.149558	0.0889338	-1.31529	-0.448862	0	-0.393427	NaN	-0.27486	-0.632268
K02A4.1	-0.403224	-0.156667	-0.708222	-0.0769381	-0.142294	-0.234629	NaN	-0.244061	-0.607409
T22B7.1	-0.282688	0.182941	-0.181291	0.110183	0.0660892	0.190894	0.195016	NaN	-0.0017713
W09C5.6b	-0.328567	-0.396682	-1.18723	0.106915	-1.19187	-1.04941	0.950834	NaN	-0.626741
Y51H7C.11	-0.740613	-0.175764	0.0806767	0.0313642	-0.484142	-0.987437	0.849175	NaN	-0.976541
ZK177.8a	-0.472339	-0.0607439	-0.911463	-0.793476	-0.115582	-0.519219	1.36635	-0.665581	-0.705939
Y47D9A.1b	-0.0873342	-0.0763637	-0.272413	-0.393496	0.262976	0.248988	-0.253757	-0.320297	-0.152375
T10C6.6a	-0.184964	-0.0960124	-0.477047	-0.179782	0.146272	-0.418928	NaN	-0.370519	-0.0761516
T28D6.5b	-0.3685	-0.400962	-0.186676	-0.0588937	-0.15294	-0.131083	-0.0921182	-0.46479	-0.325912
C01F6.8a	0.478313	0.442445	0.0488681	0.486747	0.684126	0.127807	0.424498	0.0381047	-0.236515
Y106G6A.2b	0.022431	0.0318563	-0.736966	0.119981	0.617239	-0.365582	NaN	-0.127756	-0.36257
ZC376.7a	-0.0669797	-0.0413482	-0.45518	-0.0164024	-0.00163536	-0.532344	0.407018	-0.212153	-1.12905
C07A9.7b	-0.160702	-0.10496	-0.360111	-0.21818	-0.670979	-0.263812	NaN	-0.0327899	-0.323712
C07G1.3b	-0.169925	-0.0222499	-0.183931	-0.305572	-0.117169	-0.15153	NaN	-0.357552	-0.76519
C06E8.3c	0.800294	0.0177893	-0.769292	1.69999	0.457456	-0.1831	NaN	1.41504	-0.279245
C24B9.13	-0.060015	0.097414	-0.511381	0.239795	-0.0893042	-0.361618	NaN	-0.33039	-0.417611
C43E11.6b	-0.490388	-0.205214	-0.71134	-0.688084	-0.288381	-0.465717	NaN	-0.573412	-1.271
C39B10.6	-0.791619	-0.675662	-1.32082	-1.11047	-0.416946	-0.848729	NaN	-0.549339	-1.07269
F15C11.2c	-0.287756	-0.510213	-0.717398	-0.364807	-0.0506674	-0.613017	NaN	0.40439	-0.959744
F23F12.2	-0.536034	-0.376217	-0.20211	-0.767993	-0.158524	-0.0354285	NaN	-0.781878	-0.0022773
F32A5.5a	-0.619238	-0.647846	-0.94559	-0.697035	-0.0882808	-0.782409	NaN	-0.404621	0.620808
F41G4.5	0.276236	-0.0732099	-0.141918	-0.0646695	-0.308236	-0.341836	1.14774	NaN	-0.432038
F47B7.2c	0.117039	-0.137204	-0.511956	-0.497864	0.160266	0.0190248	-1.33794	NaN	-0.0791187
T05F1.6b	0.0150248	-0.396568	-0.75336	0.483664	-0.521746	-1.02326	NaN	0.574236	-1.56495
T24A11.1a	0.251042	0.124864	-0.639824	0.0722263	0.260737	0.103668	-0.224655	-0.103093	-0.59055
F45E10.1b	-0.443989	-0.252026	-0.487938	-0.600952	-0.321928	-0.435265	-0.040452	-0.395929	-0.491612
H21P03.3a	0.176999	0.135008	-0.209395	0.484428	0.396333	-0.388971	NaN	-0.136062	-0.218724
R10E11.1b	-0.178431	-0.00186998	0.184257	-0.22093	1.0269	0.54736	NaN	-0.153351	0.503301
T10C6.13	0.203443	0.0282759	-0.0357867	-0.532536	0.89484	0.761966	NaN	-0.52146	0.714955
F38C2.7	0.998633	0.798424	1.08826	0.232977	1.01603	1.15469	0.71527	0.249027	1.64821
F44B9.1b	-0.319427	-0.375509	-0.383329	-0.286354	0.250926	-0.457825	0.714598	-0.203533	-0.471792
F44E2.7c	-0.100527	-0.454077	-0.355875	-0.0105692	-0.309855	-0.47038	0.459432	NaN	-0.758992
F55C9.9	0.424753	0.130214	NaN	0.377975	0.356667	0.423075	0.70955	0.018983	0.409876
H06I04.4a	-0.963356	-0.736576	-0.118004	-2.0378	-0.297787	-0.15429	NaN	0.115477	0.14079
K03D3.10c	-0.574041	-0.275247	-0.332575	-0.869152	0.225787	-0.100929	0.131245	0.0660892	0.0361339
T01G9.6b	-0.296251	-0.260646	-0.158921	-0.57291	0.216532	-0.0766552	NaN	0.625605	-0.0907232
T02H6.1a	-0.112027	0.268223	0.685364	-1.63781	0.119175	-0.204795	NaN	-0.23967	-0.55353
T09E8.1b	-0.731388	-0.820998	-0.64061	-0.788768	-0.0733166	-0.853358	0.123735	-0.478654	-1.20423
T20B12.6a	-0.396677	-0.1518	-0.184958	-0.907135	-0.0346958	-0.118807	-0.105353	-0.202389	0.0805563
F42G9.6a	0.346143	0.333525	0.166421	0.183483	-0.200882	-0.0853832	0.780219	0.0703893	-0.424953
F47G3.2b	-0.144062	-0.249775	0.154741	-0.257229	0.391378	0.509084	0.419539	NaN	0.499982
F54H12.4	-0.333424	-0.233248	-0.507187	-0.152823	0.350021	-0.531343	0.415038	NaN	-0.532394
K02E7.9	-0.478341	-0.388692	0.0931095	-0.10664	0.127373	0.476	-0.608313	NaN	0.956931
M79.1b	-0.0908838	-0.347923	-0.632083	-0.288626	-0.0350727	-0.475962	0.181838	NaN	-0.817347
R148.3a	0.0166211	-0.614157	-0.791235	0.358714	0.0691836	-0.332218	0.0717906	NaN	-0.427993
T01B11.4	-0.559184	-0.455552	-0.496641	-0.584619	-0.569741	-0.312945	-0.292451	-0.189825	0.0836272
T19B10.4a	-0.669819	-0.747519	-0.451498	-1.00452	-0.625893	-0.425389	-0.277985	NaN	-0.32122
W02D7.9	0.771653	0.156869	NaN	0.0521755	0.0368591	0.00991539	-0.59368	-0.16665	-0.0324215
Y105C5B.12b	-0.654181	-0.682302	-0.25657	-0.607318	-0.796925	-0.239694	0	0.0861566	-1.26441
Y37A1B.2d	-0.491931	-0.470648	-0.132307	-0.6894	-0.399885	0.124768	-0.259087	-0.245113	-0.185936
Y38E10A.12	-0.0524173	0.0321741	-1.0956	-0.175251	0.645373	-0.267185	-0.311202	-0.0130561	0.593916
Y56A3A.29b	-0.0495631	-0.221206	0.190222	-0.361907	-0.211135	-0.158484	0.100929	NaN	0.113798
ZK370.3a	-0.342414	-0.196843	-0.458774	-0.579373	-0.269109	-0.393444	-0.473564	-0.332076	-1.20419
C01A2.6	-0.00438051	-0.290277	-0.418978	-0.500351	-0.0155562	-0.075271	-0.271696	-0.447261	0.0263809
C04F12.9	-0.367305	0.0687127	-0.464551	-0.794886	-0.0557095	-0.0698648	0.0389942	NaN	0.650416
T28C12.4a	0.337091	0.150961	-0.66197	0.205632	-0.179018	-0.453737	0.214056	-0.160026	-0.923007
Y102A5C.31	-0.232957	-0.0169874	NaN	-0.908325	0.616671	-0.154221	-0.890589	-0.373043	-0.184425
Y25C1A.7b	-0.174463	-0.525421	-0.192186	-0.409324	-0.189943	-0.136035	0.0418202	NaN	-0.49084
Y54E5B.3b	-0.836416	-0.752335	-0.245931	-1.12273	-0.452566	-0.350831	-0.0477757	-0.255839	-0.603494
Y55B1BM.1a	-0.3685	-0.55838	-0.605054	-0.380707	-0.240844	-0.364826	-0.105449	-0.535037	-0.467458
Y69A2AR.18b	0.182672	-0.12009	0.0854914	0.306862	-0.179906	-0.698189	0.415038	-0.0264722	-0.430206
Y92C3B.3b	0.483424	0.178555	-0.238657	0.838249	0.356021	0.231542	0.393664	NaN	0.450815
ZK270.2b	-0.365396	-0.960428	-0.771094	-0.196892	-0.804213	-0.267055	0.458365	NaN	-0.673872
B0207.6	0.245286	0.100844	0.305225	-0.67102	-0.106245	-0.423044	-0.0480943	-0.459432	0
F22D6.9	-0.076839	-0.13042	0.0585522	-0.399803	-0.321262	-0.149438	0.0501858	NaN	-0.0426864
T27F7.3b	-0.364028	-0.496131	-0.212847	-1.12372	-0.370053	-0.23134	0.351712	0.0931095	-0.230828
T28A11.21	-0.261018	-0.372084	-0.581448	-0.770177	-0.0568459	-0.130704	0.387926	-0.164387	-0.241973
Y43F8B.7	-0.111609	-0.464771	-0.562913	-0.477225	-0.057447	0.437005	0.410788	-0.510195	0.672313
Y53F4B.30	-0.278841	-0.770777	-0.525827	-1.01749	-1.34025	-1.16721	0.286304	NaN	-0.856186
Y74C9A.4a	-0.336377	-1.01221	-0.791235	-0.669851	-1.06292	-1.19167	0.420451	NaN	-1.18057
F11A6.2	-0.214886	-0.10188	-0.408465	-1.19488	0.116993	-0.631437	-0.110424	NaN	-0.354556
T27C5.5	0.521809	0.497135	1.01838	-0.796467	0.615706	1.33156	-0.147557	NaN	1.24606
Y14H12B.1b	-0.397349	-0.47222	0.605843	-1.16276	-1.43826	0.00694802	-0.174498	0.371094	-0.186462
Y40B1B.3	1.10188	0.646363	NaN	1.22084	0.364489	0.175367	0.733607	-0.122857	0.782902
Y41D4B.18	-0.708151	-0.312614	-0.531761	-0.568843	0.428806	0.7109	0.076351	NaN	0.311944
Y59E1A.3	-0.541575	0.0440972	-0.204889	-0.7065	-0.163336	0.00815845	-0.0599129	0.702319	0.100694
Y73B6BL.5a	-0.267933	-0.766903	-0.520154	0.233364	-0.715359	-0.118877	0.187086	NaN	-0.520154
ZK6.7b	0.447347	0.536011	1.05984	-0.958116	-1.08355	-0.833919	-0.464404	NaN	-0.642661
ZK666.2	-0.397537	-0.379174	-1.08092	-0.047279	-0.366724	-0.703644	-0.313777	-0.202817	-0.708637
C17E4.4	0.0478285	0.114011	0.0688619	-0.0467827	-0.264069	-0.321294	-0.222392	NaN	0.22263
F36H5.3	-0.102421	0.256744	-0.852584	-0.574491	0.0160525	-0.685891	-0.990477	NaN	-0.734376
F46F11.7	-0.532495	0.0327367	-0.255839	-0.961526	-0.130847	-0.255073	-0.289507	NaN	0.294834
K07A1.1	0.240359	0.263726	0.0573807	-0.724366	-0.133691	-0.462446	-0.312939	-0.230613	-0.113103
F10E7.6	0.131245	0.0424082	0.359003	-0.552247	-0.0317088	-0.0294009	0.0269671	NaN	0.206929
F58H10.1	-0.316118	-0.224281	-0.0603248	-0.61467	0.363076	0.353006	-0.245301	-0.44765	0.146025
Y71F9B.1	0.156614	0.121692	0.296049	-0.70658	-0.516958	-0.611694	0.239634	-0.412647	-0.346216
Y87G2A.11	-0.363638	-0.122782	0.0110552	-0.993714	-0.421379	-0.24716	-0.0840643	NaN	0.00998405
C16C4.6	-0.396117	-0.396689	-0.532937	-0.835349	-0.169398	-0.203397	0.0220264	-0.514573	-0.593166
C41H7.2	-0.583988	-0.575951	-0.659046	-0.599071	-0.370879	-0.507065	0.063165	-0.609008	-0.862288
F31C3.5	-0.0461325	0.211729	0.334168	-0.566601	-0.226699	-0.243016	-0.096676	NaN	0.197773
F55F8.8	-0.816068	-0.523907	-0.763616	-0.824415	-0.464306	-0.578005	-0.909185	NaN	-0.548
M04F3.4	-0.183516	-0.0373833	0.0375852	-0.285651	0.195744	-0.100157	-0.156363	NaN	0.36623
Y65B4BL.6	-0.0967247	-0.126912	-0.443607	-0.417668	0.940887	-0.0278342	0.21818	-0.642739	0.415038
E04F6.8	1.76486	1.67541	1.57976	0.69756	1.68773	2.05063	0.568599	NaN	2.68573
M151.2	0.0803846	-0.158541	-0.493282	-0.0566298	-0.268462	-0.96341	0.0641303	0.425133	-0.535395
T05C12.1	-0.369813	-0.172485	0.0428608	-0.40282	-0.307483	-0.0373776	-0.319575	-0.226636	-0.391716
M03C11.6	0.328246	-0.0291463	0.233957	0.24439	-0.0115571	0.0221714	0.396659	0.287348	0.25285
F54D10.4	-0.550946	-0.387631	NaN	-0.509119	-0.275204	-0.118644	-0.167619	-0.589138	-0.358048
F54H5.5	0.485879	0.0618794	-0.145117	0.364811	0.0299076	-0.206451	0.40908	0.0659773	-0.734106
Y54E2A.8	-0.710402	-0.256295	-0.491073	-0.429301	-0.271591	0.00205545	-0.417891	-0.897949	-0.371117
ZK355.4	-0.659957	-0.552653	NaN	-0.277407	-0.227512	-0.514573	-0.0377452	-0.435585	-0.517399
F54D8.4	-0.722747	-0.712494	-0.844264	-0.764858	-0.820727	-0.607097	-0.321448	-1.0458	-0.420056
C09E7.5	-0.336861	-0.44885	-0.746616	-0.48356	-0.741626	-0.932886	-0.261162	0.216037	-1.26373
T05G5.2	-0.677498	-0.746003	-0.346295	-0.356488	-0.577182	-0.332838	-0.683403	NaN	-1.05936
C02B10.2	0.037532	0.322587	0.0402419	-0.38785	0.0493359	0.369677	-0.951637	0.0368368	0.199964
C33H5.6	0.198829	0.257408	0.545968	-0.0919225	-0.155069	-0.105833	-0.194087	NaN	0.276236
F29B9.10	0.0596796	0.0998955	-0.331656	-0.56678	-0.0608065	-0.226382	-0.894883	0.36105	0.321124
F49F1.6	0.125531	0.609794	NaN	0.298658	2.25147	1.43121	0.11482	0.152003	2
T05A1.4	-0.0439959	-0.0386706	NaN	-0.16262	-0.203583	-0.233888	-0.186642	0.078582	-0.468149
W02A2.5	0.519283	1.41394	-0.287802	0.650155	2.01084	1.58075	0.874687	0.489805	2.20191
W03G1.5	-0.21637	-0.416698	-0.6519	-0.429684	-0.117548	-0.385754	0.360368	-0.100632	-0.423808
Y37E11B.6	0.329245	0.203334	-0.0211387	-0.225037	-0.0213737	-0.0500614	-1.16389	0.284208	0.219537
Y38F2AR.3	-0.185926	0.113002	NaN	-0.0232489	-0.181038	0.195436	-0.244734	0.140481	-0.420751
Y55F3AM.5	0.358454	0.388384	NaN	0.280294	0.122077	-0.644284	0.115477	0.501547	-0.0138722
H25K10.2	0.268817	0.294392	0.571727	-0.116538	-0.137213	0.157398	-0.0973754	-0.066769	0.0818771
K01G12.3	-0.55849	-0.265345	0.135088	0.720767	-0.607683	-0.277007	-0.158148	0.0435016	NaN
R08C7.11	0.45315	0.497102	0.624449	0.518993	0.674094	0.447297	0.238618	0.265155	0.140925
T23G4.5	-1.22193	-1.15634	-1.14566	-0.712382	-0.967688	-0.850622	-0.809478	-0.264306	-0.79045
Y17G9A.4	0.10806	0.0295039	NaN	0.119464	0.265894	0.0984037	0.15515	0.335286	0.00958604
Y53G8AL.3	-0.808279	-0.368199	NaN	-0.527677	-0.584178	-0.0124371	-1.14115	-0.113458	0
Y54F10BM.13	-0.113956	0.106042	0.0868049	-0.369646	-0.211692	0.109122	-0.303392	-0.0184963	0.361867
ZK1236.5	-0.0134383	-0.0384742	0.118263	-0.533511	-0.141	-0.0168985	-0.39173	0.03279	0.413906
F17E9.4	-0.471869	-0.129874	-0.459074	-0.112913	0.536872	0.520951	0.351117	0.0658879	0.665716
M18.6	0.320384	0.106199	0.179108	0.598697	0.165234	0.150417	0	NaN	0.4267
Y116A8B.4	0.0853914	0.250188	0.588629	0.0617922	0.142189	0.333168	0	0.24912	0.50507
Y45F10D.10	0.790405	0.0818382	NaN	0.875326	0.576441	0.467889	0.19656	0.497906	0.435737
F36A4.5	-0.407714	-0.188641	-0.12	-0.16202	-0.124968	-0.10561	-0.182864	NaN	-0.317615
Y40C5A.1	0.153448	-0.210132	NaN	0.280395	1.02697	0.940621	0.474639	-0.131071	1.03395
C37H5.1	0.0889338	-0.191707	NaN	-0.179169	-0.235813	-0.153157	0.250407	-0.430634	-0.0840643
C53A3.1	-0.150906	-0.136396	NaN	-0.196692	-0.627273	-0.222392	-0.462566	-0.223325	-0.532221
F07C3.9	0.176157	0.00346387	NaN	0.263034	0.0536732	-0.372275	-0.140692	0.259988	0.408885
F39G3.5	-0.205399	-0.0540652	NaN	0.591682	1.41096	1.78932	0.157829	0.175318	1.40939
Y94H6A.1	-0.432796	-0.456939	-0.272474	-0.203396	-0.385313	-0.534877	-0.517877	-0.62574	-0.60311
B0462.2	-0.891164	-0.748874	-1.22839	-0.486174	-1.12838	-1.98806	-0.72902	-0.984298	-1.43766
D1065.5	-0.574984	-0.596627	-0.24664	-1.83118	-2.79194	-3.01106	-1.69419	-1.96725	-3.44746
F36H9.4	-0.0860695	0.253836	-0.316766	-0.614707	-0.773787	-0.0682549	-0.702462	-0.485888	-0.458291
F38B7.2	0.0742875	-0.337107	-0.0950621	-0.330796	-0.639668	-0.507719	-0.454493	-0.555879	-0.359013
Y73B6BL.13	0.163136	0.233102	-0.546973	0.112604	-0.0499735	0.133561	-0.125942	-0.0958844	0.0570309
C14C11.7	0.0841526	0.229886	0.465955	-0.474024	-0.0962153	-0.0840832	0.105257	-0.00879694	0.572305
Y67D8A.3	-0.429101	-0.272158	-0.19586	-0.306528	-1.36737	-0.440327	-0.295228	0.171953	-0.417794
ZK616.6	0.0488543	-0.0187731	-0.0383022	-0.499506	-0.17871	-0.301088	-0.334213	NaN	-0.00190459
F21H7.1	-0.0263475	0.289996	-0.302973	-0.226158	0.22274	0.218729	-0.138461	NaN	0.0117772
F32G8.6	-0.334073	-0.21274	-0.129743	-0.53114	-0.433107	-0.355481	-0.506302	NaN	0.0384172
T07H8.6	-0.212081	-0.11447	-0.302252	-0.39188	-0.36257	-0.242954	-0.74001	-0.379422	-0.60464
T18H9.6	-0.0929128	0.0466844	-0.134017	-0.11808	-0.0901007	-0.343577	-0.612374	-0.292301	-0.418404
Y116F11B.13	-0.539159	-0.323245	-0.284568	-0.207805	-0.398797	-0.331451	-0.972414	-0.43837	NaN
F55A11.8	-0.548234	-0.216895	0.658882	-0.135184	-0.4578	0.00275065	-0.288586	-0.349357	0.114912
F44G3.9	0.50746	0.251062	0.380104	1.06525	0.0535811	0.550814	0.520257	0.708769	0.620152
F59E11.13	0.337035	0.107246	-0.0475894	0.269042	0.398194	0.512045	0.222847	-0.207033	0.250407
K06B4.3	0.695145	-0.271913	0.8468	-0.381429	-0.204141	0.410838	0.128416	0.477322	0.297836
M02H5.11	0.130423	-0.138605	0.251821	0.17585	-0.43351	-0.28372	-0.465306	-0.10218	-0.0427044
W06A7.2	0.0572826	-0.29135	-0.331676	-0.375682	-0.217434	-0.309621	-0.163455	-0.491591	-0.182707
F52E1.9	-0.160992	0.287866	NaN	0.30227	-0.00749457	-0.199841	-0.331982	-0.253494	0.355095
W01A11.2	0.0506636	0.161184	0.291006	-0.364612	-0.182855	0.0141673	-0.359048	-0.524421	0.0847001
ZK856.3	-0.382735	-0.301796	-0.821368	-0.626974	-0.312644	-0.198381	-0.749727	-0.486497	-0.308315
F35B3.4	-0.831246	-0.268165	NaN	-0.776745	-0.347666	0.0227202	-0.612074	-0.409301	0.476028
H05L03.3	-0.116761	-0.0478385	-0.862496	-0.143021	0.713467	0.220465	0.280465	0.365285	0.530515
M163.7	-0.30748	-0.434515	-0.385654	-0.202486	-0.201943	-0.478047	-0.489613	-0.416353	-0.545279
Y50E8A.1	-1.02182	-1.15918	-0.891589	-1.35038	-1.81273	-1.42964	-1.57862	-1.73226	-0.902303
C47D2.1	-0.820451	0.164907	NaN	-0.84445	-0.452715	0.124806	-0.513624	-0.177538	0.248576
K09F5.5	0.248744	0.41864	-0.0101242	0.421957	0.106915	0.350907	0.00549606	0.182864	0.0502731
M02D8.1	-1.00634	-0.841989	-1.43296	-1.69413	-1.36601	-1.43186	-1.88126	-1.93551	-1.48958
ZK218.1	-0.20284	-0.309762	-0.0978559	-0.293872	-0.130783	-0.122186	-0.446328	-0.31493	0.191517
C16D6.3	0.0489095	-0.0154117	-0.187086	-0.54239	-0.0413511	0.643435	0.0303129	-0.236674	-0.241973
F22A3.4	0.763197	0.270801	0.206451	0.991612	0.5603	1	0.31719	0.573328	0.780358
F55E10.7	-0.293098	-0.21799	-0.0106999	-0.0376973	-0.00522405	0.291022	0.0621302	-0.225292	0.188328
K08H2.3	-0.354924	-0.440339	0.0216679	-0.166358	-0.30627	-0.34645	-0.498349	-0.674939	-0.355553
K09C4.7	-0.194158	-0.15469	-0.214657	-0.308498	-0.0260265	0.413611	-0.117158	-0.277295	-0.167295
C11E4.2	-0.659925	-0.541415	NaN	-0.785495	0.396659	0.23078	-0.430386	-0.300174	0.128008
F53A9.9	-0.498158	-0.362874	NaN	-0.382109	-0.132799	-0.03012	-0.252952	-0.520645	0.343954
F54B11.5	-0.0238467	0.147446	0.326228	0.0975927	0.468553	0.635927	0.302492	NaN	0.707064
C17B7.1	-0.0732099	0.2409	-0.0478285	-0.162883	-0.237271	0.0284283	-0.41209	-0.0440246	-0.233797
B0511.8	-0.0379679	0.098718	-0.0495316	-0.188291	-0.0147065	0.0471184	-0.293359	-0.157036	-0.26755
C34B2.9	0.146318	0.364608	NaN	0.326104	0	-0.207044	-0.304479	0.1899	-0.366539
T01C1.3	0.204358	0.354391	NaN	0.356935	1.12455	0.0676868	0.282778	0.824913	0.0995356
T24C2.2	0.57245	0.293651	0.581935	-0.11757	0.105353	0.176878	0.0750704	0.132514	0.30066
T05B4.12	-0.608652	-0.443763	-0.171568	-0.249947	-0.16975	-0.0328257	-0.143558	-0.526849	-0.154837
B0019.1	0.137317	-0.0379249	-0.0562549	0.199396	-0.114976	-0.0963907	-0.0380079	-0.285829	-0.523983
B0207.12c	-0.0596831	-0.217134	-0.560088	0.432842	-0.236081	-0.635281	-0.167712	-0.399903	-0.579424
C27A12.3	-0.0679768	0.109823	-0.194816	0.254397	-0.312114	-0.152003	-0.209638	-0.247581	-0.367456
C32E8.5	-0.100264	0.388176	0.124927	0.107484	-0.218365	-0.0356239	-0.323077	-0.0685495	-0.152647
Y62H9A.4	0.039262	0.571172	0.232183	-1.03131	-0.309104	-0.612035	-0.669705	-0.678727	-0.275146
R09B5.5	-0.284048	-1.14171	0.791413	-0.647587	-0.402965	-0.568037	-0.778372	-0.202072	-1.02018
T07A9.1	0.220909	0.0364773	0.672317	-0.162844	-0.0694348	0.368796	-0.0814981	-0.278173	0.601976
Y47H9C.14	-0.361209	-0.0633285	-0.858236	-0.875676	-0.190803	-0.351852	-0.0110665	-0.0794432	0.302318
C25A1.1	0.44813	0.505693	0.131956	0.194715	0.371833	0.235387	0.398384	0.129768	0.364882
Y12A6A.1	0.289022	0.267825	0.254241	-0.727628	-0.0794344	-0.189745	-0.0550714	NaN	-0.287163
C47A10.8	-0.00495774	-0.183417	-0.141277	-0.175321	-0.0761861	0.142311	-0.176907	NaN	0.0733733
F53A9.1	0.315895	1.07118	0.210834	0.896293	2.393	2.8271	1.82875	0.0597547	2.78171
C06A5.9	-0.167727	-0.246467	0.439717	-0.512517	-0.215573	0.369632	-0.618536	NaN	0.022484
E01A2.6	0.0514524	-0.166385	-0.106383	0.0715043	0.0556917	-0.495216	0.984026	-0.0437213	-0.590825
F08A8.1	-0.10652	-0.560377	NaN	0.209559	0.554736	0.105082	0.600799	0.74174	0.329392
F30A10.2	-0.19498	-0.257484	NaN	-0.362981	-0.0484687	-0.392915	-0.212957	-0.190746	-0.407948
Y55F3AR.1	-0.361697	-0.127247	0.272273	-0.388524	-0.0817854	0.00740477	-0.684352	-0.34694	0.155768
Y57G11C.4	-0.129169	-0.96559	-0.16266	0.0688196	-0.00981604	-0.106236	-0.125263	-0.123416	0.135588
Y77E11A.2	0.0357923	0.310925	0.500402	0.682773	1.01901	1.50997	0.868667	0.979174	1.45423
ZK792.5	-0.0277985	0.286814	0.139627	0.0940832	0.0762996	0.371666	-0.26154	0.0590792	-0.597117
C06H2.2	-0.360976	-0.548949	NaN	0.0081894	0.088582	-0.569071	0.492232	-0.251708	-0.114712
F52B5.2	0.217175	0.576238	1.11258	0.263429	0.305067	0.521237	-0.0310783	-0.115277	0.545294
F09F3.5	-0.0786794	-0.113777	0.29956	0.309894	0.607744	0.678072	-0.360922	0.441953	0.226592
F21C10.3a	-0.549246	-0.612309	0.0337488	-0.775802	-0.266563	0.320994	-0.819428	-0.605303	0.0909736
F36H9.3	0.395667	0.161566	-0.334266	-0.209977	0.0250419	-0.223282	0.152649	0.135936	0.279844
C54G4.7	-0.169225	-0.150921	-0.241008	-0.181511	-0.166618	-0.124243	-0.195959	-0.350826	-0.126356
D1081.9	0.10561	0.59118	0.633057	-0.122121	0.0759044	0.138328	0.0311947	0.234045	0.146841
F25H2.8	-0.0127335	-0.0545765	-0.622622	0.288321	-0.107184	-0.460279	0.152109	-0.0617355	-0.860557
F26E4.10	-0.0539541	0.0520287	0.353924	-0.0642891	-0.318176	0.159496	-0.121354	-0.164979	-0.132233
Y4C6B.5	0.234846	-0.0534051	-0.0113153	-0.13142	-0.251132	-0.316333	-0.437209	-0.140233	-0.279759
Y54G2A.15	-0.655745	-0.602172	NaN	-0.541709	-0.278184	0.241008	-0.549773	-0.460625	0.0352755
ZC518.3a	0.707253	0.185454	-0.146883	NaN	0.467972	0.0351292	0.613946	0.18397	-0.606838
ZK593.5	0.174957	-0.0508359	-0.0235473	0.259068	-0.162299	0.257963	0.360633	0.381053	-0.943846
C05C8.6	NaN	0.554185	1.26679	1.18442	0.573735	1.89543	0.705095	1.24735	0.776787
D1014.3	1.12904	-0.0161672	2.02463	0.736068	0.624217	0.425306	0.117357	0.663214	0.554321
F17C11.11	0.399131	1.07906	1.07621	1.03845	2.08879	1.16218	1.30964	1.41223	0.511442
F32F2.1	0.459432	0.125329	NaN	0.771903	1.53238	0.0031466	0.623516	0.415038	-0.242361
C46H11.2	-0.333556	0.0632649	NaN	0.113382	0.650666	1.10414	0.576128	1.25263	0.851356
F18C12.3	-0.145398	0.0249176	-0.412598	-0.221953	-0.163559	-0.284354	-0.225221	-0.156621	-0.735927
F22G12.3	-0.812373	-0.446647	NaN	-0.448015	0.16287	0.162271	-0.387557	0.841302	0.0855757
W05E7.1	-0.59497	-0.492928	-0.165142	-1.44261	-1.00928	-1.09295	-1.5271	-1.42982	-0.885411
Y45F10C.4	1.22634	0.96662	1.45353	1.07014	1.24067	2.03225	1.18678	1.286	2.28937
Y67D8A.1	-0.378784	-0.310869	-0.312384	-0.280903	-0.0907274	-0.0793785	-0.234568	-0.156365	-0.323425
Y67H2A.2	0.030656	0.495102	0.748831	-0.329417	0.117413	0.473601	0.148615	0.2546	0.494872
ZC410.2	-0.186488	0.199406	0.255402	-0.322227	0.0579884	0.0488307	-0.180071	-0.0705458	-0.0500407
B0365.1	0.240283	0.0551249	1.0594	-0.114971	-0.36836	-0.252452	-0.4169	-0.566773	-0.423744
C52A10.1	0.0468864	0.666492	-0.201331	0.627273	0.701888	0.982722	1.42392	1.12289	0.337633
C54G10.3	0.344082	0.0839443	-0.067171	-0.222901	0.0349542	-0.289555	-0.292027	-0.435256	-0.970717
F15B9.1	1.0434	1.30158	0.518749	0.405076	0.307495	0.221979	0.654784	0.549113	1.66971
F16B4.8	0.433539	0.538269	0.521403	-0.0191182	0.373417	0.0659721	0.234217	0.486362	-0.0157997
F28F8.6	0.125336	0.115752	0.507323	-0.0145308	0.18281	0.135669	-0.0765761	-0.127299	-0.0715275
C43E11.9	0.0323683	0.0357041	-0.124618	-0.442533	-0.175442	-0.429571	-0.37679	NaN	0.0464356
F11C3.2	-0.155736	-0.30826	-0.200913	-0.6458	-0.800741	-0.648325	-0.576084	NaN	-0.791656
Y41E3.1	0.409648	0.161643	-0.0232323	-0.135872	-0.30321	-0.492046	0.0168219	NaN	-0.705391
Y59E9AL.4	-0.0539685	0.0393743	NaN	0.0112054	-0.438772	-0.315502	0.218721	0.0748232	-0.683741
AC3.2	0.425497	-0.164119	NaN	0.266887	-0.0463929	-0.193823	-0.14053	0.0128383	0.513409
B0213.15	0.0338588	-0.321445	0.300305	-0.0545765	2.40131	1.152	1.48571	-0.0259952	1.73039
C13F10.7	0.513419	-0.163306	1.06119	0.625091	2.72068	0.0498854	1.16317	-0.138279	0.608421
F10C2.6	-0.467315	-0.0283037	-0.115899	-0.332183	-0.461208	-0.0787541	0.396537	0.371969	0.186413
F52F12.4	-0.0455866	-0.156011	1.04852	0.346952	0.395929	0.52446	1.06743	2.07554	0.698511
F54D11.4	0.3406	0.373319	-0.515512	0.0101439	0.731129	-0.0482552	0.0209216	0.405573	0.0840202
R11H6.2	0.349528	0.261248	0.431383	0.355608	0.117707	0.0761454	0.00169561	0.181954	0.209085
W02F12.4	0.185556	0.375001	-0.0674505	0.51625	0.387694	0.296775	0.387498	0.462343	0.631234
Y69H2.7	0.276981	0.29102	0.735311	0.314545	0.189636	0.418452	-0.146062	0.227006	0.498054
Y75B12B.1	0.348333	0.354431	0.609145	0.0459862	-0.192645	0.125008	-0.837345	0.396745	0.491536
ZK1005.1	0.332289	0.475858	0.221596	0.635066	0.665066	1.04959	0.506566	0.497316	-0.251225
C34E7.2	0.203909	-0.116273	NaN	0.1989	0.115079	0.113211	0.0934714	0.221331	-0.196006
D1005.6	0.291961	0.0581285	0.381216	0.136867	0.108606	0.0217869	-0.0443285	0.0362202	-0.0340007
E03E2.1	0.0890051	0.790261	0.849896	0.730591	0.948861	1.03577	0.356362	0.703241	0.5025
F52E1.5	0.761891	0.289828	1.01263	0.809311	1.56874	1.23553	0.558153	0.873043	1.30833
F53E10.1	0.276739	0.2824	0.246982	0.248555	0.206062	0.820591	0.478231	0.319279	0.626632
H37A05.1	-0.821873	-0.657143	-1.05518	-0.0898855	-0.0785334	-0.611088	-0.133296	-0.234304	-1.22351
R02F11.4	-0.210567	0.178829	0.0553074	0.134225	-0.260422	-0.00680521	-0.00408693	-0.00820882	0.116477
T23B12.6	-0.20787	-0.0402974	-0.003086	-0.600918	-0.135639	-0.413482	-0.274694	-0.259109	-0.718486
T25F10.3	-0.0403107	0.149378	NaN	0.758493	1.93309	-0.478654	0.915535	-0.777608	-0.116514
Y38C9A.2	1.93697	2.15859	2.11301	1.6695	3.40239	2.09008	2.02207	1.10349	1.95667
C09B8.6	-0.440437	-0.436092	-0.180749	-0.292252	-0.20205	0.248191	-0.324905	-0.636045	-0.186384
C54G7.2	0.558232	0.544244	-0.234956	0.819894	0.412724	0.233701	0.543824	0.378512	0.451211
F46F3.1	-0.157292	-0.00664374	-0.243377	-0.236967	-0.0541831	-0.0740634	-0.537229	-0.517409	-1.15254
F59A7.2	-0.54609	0.495527	NaN	-1.02929	0.310472	0.525628	0.128515	0.870163	1.06756
T05B11.1	0.347399	0.199788	NaN	0.576136	2.47003	1.31275	0.398282	1.43233	1.85737
T21H3.5	0.542565	0.712675	NaN	0.933482	0.513156	-0.288217	0.75372	1.05828	-0.590417
Y32F6B.3	0.383004	-0.496692	NaN	0.914106	1.18566	2.00509	1.76509	-0.301944	1.96446
ZC376.6	0.247821	0.195038	0.163999	0.204851	-0.198711	-0.0731664	0.280276	-0.0950553	-0.494016
C04C11.2	0.0572749	-0.167524	-0.483295	0.292821	-0.0527673	-0.189072	0.150628	-0.149848	-0.374291
C05E11.3	0	-0.197037	-0.189398	-0.130085	-0.161876	-0.0168246	-0.270974	-0.179124	0.335909
C25B8.6	0.277096	0.0484287	-0.183938	0.170095	-0.00800725	0.304243	0.25171	-0.0284615	-0.152783
C27C12.6	-0.218943	-0.123662	-0.23417	-0.47361	-0.651761	-0.897709	-0.538407	-0.848794	-0.762136
C44E12.1	0.0913151	-0.194269	NaN	0.240787	-0.116477	-0.176878	-0.468876	-0.247218	-0.278301
C46E1.2	0.63743	0.686501	1.41352	0.895506	0.462035	1.33238	0.245332	0.612977	1.56188
F44A2.3	0.30348	0.131245	-0.0606628	0.361178	0.345637	0.221802	-0.10899	-0.427216	-0.200533
K08B12.1	-0.211181	-0.0868432	NaN	-0.11131	-0.0926742	-0.81328	-0.350742	0.232977	-0.736966
K10C9.3	0.862159	0.657048	0.79618	0.900626	0.836407	1.66013	1.04985	NaN	2.42303
R31.2	-0.210363	-0.228502	0.918369	-0.246303	0.503132	0.0462866	-0.37446	0.0607797	0.399665
Y43F8C.12	0.13408	0.429988	0.442943	0.549823	0.384565	0.0227599	0.392647	0.0299947	-0.68054
Y45G5AM.2	-0.359816	0.103748	0.208399	-0.527366	-0.27208	-0.0848889	NaN	1.12127	-0.268703
C16B8.4	0.561855	0.0872095	NaN	0.206811	0.0809858	-0.410155	0.363405	-0.29553	-0.43758
C18B2.3	-0.905535	-0.913726	NaN	-0.971158	-0.511541	-0.742692	-1.14098	0.0609531	-0.685074
F17H10.1	0.354917	-0.0245873	0.0220938	-0.172276	-0.0942532	-0.295027	-0.314599	-0.0139933	-0.0429832
F40F4.1	-0.290632	-0.451905	NaN	-0.160084	-0.624823	0.0605416	-0.673499	-0.465938	0.124328
F41E7.5	-0.641479	-0.437396	-0.328565	-0.676117	-0.205255	-0.482596	-0.989581	-0.615392	-0.49273
K08A8.3	0.137869	0.0878893	NaN	0.191396	0.0157482	-0.355413	-0.0319345	0.305277	-0.604242
R09F10.4	0.0471126	-0.0236951	-0.824678	-0.187049	-0.247385	-0.230006	-0.363401	-0.106807	-0.837729
T20F7.6	-0.40072	-0.0710739	-0.181215	-0.141262	0.0133893	0.115068	-0.237318	-0.108858	-0.205319
R12E2.9	-0.650717	-0.321072	NaN	0.596481	1.2084	1.11548	0.255595	0.405738	0.943617
ZC373.1	-0.130233	-0.185283	-0.0545562	0.0415525	0.150947	0.537484	-0.0420779	0.173133	0.197106
ZC204.7	-0.0106735	-0.218055	0.372752	0.112495	-0.205756	0.288168	-0.230702	-0.108858	0.44179
Y38H6C.7	-0.674681	0.0545373	NaN	0.0087702	-0.0410068	0.949076	-0.368087	0.126757	0.785406
T23G11.3	0.299864	0.20771	0.140839	-0.147958	-0.147063	-0.386825	-0.12142	-0.0722449	-0.40739
T24D1.3	0.27934	0.438171	1.04167	0.185053	-0.00905288	0.168355	-0.322078	-0.145928	0.123249
Y18D10A.11	0.39935	0.129633	0.366315	-0.0574451	-0.149751	0.0171428	-0.0742548	-0.0428289	-0.269685
Y23H5A.2	0.400654	0.810459	1.06169	0.295635	0.432265	0.821161	0.0290772	0.696072	1.3671
F14B8.4	-0.150025	0.131912	NaN	-0.932886	-0.347923	-0.154723	-0.460866	-0.188556	0.255433
F52B10.1	0.17067	0.159861	-0.485427	0.346006	0.602487	0.207833	0.518141	0.418189	-1.20039
M01E5.6	-0.0869357	-0.0616566	0.550039	0.580362	-0.0093987	0.97681	0.956031	0.469193	0.415038
M01E11.2	-0.261509	-0.153236	0.150215	-0.073529	-0.367425	-0.374589	-0.310856	-0.204308	-0.402326
R04D3.3	-0.121968	-0.0831692	0.0464841	0.0392096	-0.155465	-0.546663	0.0143408	-0.143402	-0.970071
T10B10.1	-0.168506	0.381812	NaN	-0.274757	0.766801	0.501337	1.33282	0.86821	1.36693
W10G6.2	0.243314	-0.190282	-0.237598	0.629468	0.557741	0.611999	0.37925	0.37595	0.235419
F54A3.1	-0.407793	-0.306625	-0.406712	-0.374055	-0.363101	-0.0742246	-0.41852	-0.412752	-0.307853
T19B4.4	-0.102133	-0.0705327	0.576256	-0.846754	-0.506892	-0.0939072	-0.583539	-0.306713	-0.201505
T22A3.3	0.672081	0.278178	0.602786	0.409362	0.048443	0.00251992	0.250153	0.131037	-0.141714
W05F2.6	-0.0951431	0.499878	0.855673	-0.0957191	-0.455174	0.063729	-0.428998	-0.389077	0.293941
F10D7.2	0.590454	0.43882	-0.241501	1.37553	0.344728	0.338906	0.39325	0.136936	0.415038
F28C10.3	0.353293	0.15773	0.0121108	0.333868	0.0276698	-0.0891965	0.150573	0.0860786	0.0260834
F47B10.2	-0.707592	-0.506307	-0.931488	-0.0943705	0.0878998	0.703078	0.181264	-0.192645	0.325741
F48E3.3	0.116486	0.463384	-0.139474	0.289967	0.0793225	0.486109	-0.249465	0.375128	-0.377739
W03G11.4	-0.569366	-0.531659	-0.620982	-0.281791	-0.755062	0.444809	0.281664	-0.0672984	0.266494
Y51H4A.25	-0.197428	-0.0365258	-0.760049	0.0705021	0.0664954	0.531024	0.13516	-0.151023	-0.0840643
T10B11.2	-0.0670067	-0.00544267	0.0251639	0.0439685	-0.231131	-0.201423	-0.190305	-0.342578	-0.362236
W02D9.10	0.268848	0.465848	0.578818	1.2763	1.64723	1.67204	1.64212	1.2864	2.06191
F08B12.1	0.388298	0.100252	NaN	0.342727	0.101392	-0.320333	0.140725	-0.0780025	-0.483014
F08G12.4	0.342705	0.172256	0.333495	-0.00226662	0.239007	0.124041	0.203533	-0.0703893	0.32845
F22A3.2	0.453668	0.40064	0.0701753	-0.383375	-0.0851446	-0.239618	-0.417059	-0.0412227	-0.0466501
F45E6.2	0.276477	-0.0740206	-0.183275	0.284229	-0.0999785	-0.132277	0.0964263	-0.481439	-0.399885
F55D10.1	0.165766	0.0877161	0.0927352	0.158148	-0.498251	-0.425607	0.00784067	-0.0802203	NaN
F57C7.1a	-0.404437	-0.493491	-0.718276	-0.314113	-0.517575	-0.397387	-0.263721	0	-0.889768
K10C2.1	-0.726521	-0.632098	-2.271	-0.55171	-0.221261	-0.376334	-0.489183	-0.483424	-1.40675
R160.7	0.0695011	0.141882	0.037769	0.507522	0.34375	0.309263	0.269607	-0.0184963	-0.307075
T02C5.2	0.454751	0.152107	-0.167945	0.294348	0.231408	0.137817	0.0351125	-0.364411	0.134542
ZC506.3	0.255813	0.122455	0.42493	0.848266	0.216104	0.0249053	0.162507	NaN	0.343359
C36A4.4	-0.456299	-0.830719	-0.277309	-0.481498	-0.769092	-0.699568	-1.10022	-0.0836579	-0.692409
T02G6.5	0.2935	0.158625	-0.55141	0.404468	-0.259644	-0.118441	0.188762	-0.0304163	-0.123872
T27F6.4	0.461179	0.191127	-0.360235	NaN	0.300353	-0.473548	0.455992	-0.214898	-0.881046
VF36H2L.1	-0.0482552	0.279623	0.152368	0.0647623	-0.0138323	-0.286008	0.091656	-0.558967	0.249978
Y51F10.10	-0.00796938	-0.146948	0.672796	0.204675	-0.107293	0.495566	-0.174376	0.187357	0.0872631
Y71G12B.15	0.112096	0.14618	0.665934	0.31104	0.444959	0.402226	0.312912	0.51386	0.538001
Y74C9A.4b	NaN	-0.537211	-0.0188943	0.120954	-0.75133	-0.317304	-0.184745	-0.249738	-0.982442
C26D10.6	-0.0124909	0.00816238	NaN	0.106747	0.18349	-0.309328	-0.0462937	-0.0218594	-0.0869357
C50D2.6	-0.156618	-0.688056	NaN	-0.117184	-0.35129	-0.100264	-0.707893	-0.45831	-0.268817
C56C10.1	-0.329124	0.349711	0.579373	-0.126512	-0.267328	0.0346895	-0.341919	-0.120825	-0.37401
F10E7.8	-0.118536	-0.219615	-0.858748	-0.254634	-0.67832	-0.934026	-0.359948	-0.281561	-1.57433
F34D6.1	-0.402702	-0.516265	NaN	0.0425169	-0.337395	-0.253757	-0.605369	-0.311202	-0.0473058
F52H3.3	-0.334419	0.00578232	-0.198546	0.42232	0.864474	0.900242	0.270252	0.581201	0.678072
F54C9.4	-0.588422	-0.469776	-0.722299	-1.86095	-1.96964	-2.41281	-2.52499	-2.39858	-2.47078
K09E4.2	0.354857	0.339733	-0.363235	0.152831	0.118473	-0.162322	-0.0961822	0.269969	0.091268
R07G3.3a	0.959041	0.592759	0.167775	0.746597	0.169306	0.241376	0.80203	0.75677	-0.990823
R53.7a	0.44751	0.352865	0.308158	0.277216	0.157898	-0.192036	0.0258014	0.106636	-0.547767
Y47H9C.2	-0.230613	-0.394717	NaN	-0.412102	-0.0338809	-0.166358	-0.363909	-0.351472	-0.303192
Y48G1A.6	1.13085	1.07377	NaN	0.242765	0.901915	0.517399	1.25721	0.555816	2.12819
Y71F9B.2	0.165622	0.157904	0.32898	-0.209746	-0.0635651	-0.169541	-0.354859	0.0524674	0.0100771
Y106G6H.1	-0.392046	-0.4458	-0.81969	-0.254293	0.425871	0.151648	-0.147119	-0.130453	0.110476
Y110A7A.12	-0.27739	0.0262315	0.128733	-0.239609	-0.141128	-0.168271	-0.294872	-0.246044	-0.225881
B0457.1a	0.299678	0.367721	0.309424	0.025014	0.250172	0.35567	0.354038	0.354641	-0.222906
C41C4.8	-0.326548	-0.0235702	0.0971225	-0.246057	-0.234728	-0.275039	-0.284487	-0.258598	-0.474611
C47D12.2	-0.0545285	0.0215963	0.0955915	-0.0344968	-0.168937	-0.369968	-0.220769	-0.242825	-0.817086
F01D5.7	-0.27278	-0.354693	-0.460552	-0.357261	-0.61891	-0.534062	-0.690896	-0.479168	NaN
F23F1.6	0.26566	0.0171547	NaN	0.173617	0.297573	-0.0970244	0.522271	0.292553	0.160465
F45C12.6	0.128733	0.179324	-0.276654	0.834134	0.0859732	0.727747	0.768409	0.370183	0.732415
F46C5.10	-0.233124	-0.212729	0.768034	-0.241228	-0.152003	0.068291	-0.0441728	0.232731	0.754325
H41C03.1	-0.257909	0.012824	0.224215	-0.646137	-0.158546	-0.285754	-0.747649	-0.267347	-0.229787
Y47D9A.1a	0.354098	0.673386	-0.113341	0.610521	0.232718	-0.118958	-0.367124	0.058163	-0.152003
Y47G6A.11	-0.103271	0.39745	0.0574924	-0.030264	-0.325332	0.0356598	-0.322134	-0.237233	-0.934032
Y54E10BL.5	-0.273129	0.278007	-0.397792	-0.680625	-0.438316	-0.364463	-0.487022	-0.383196	-0.250233
Y105E8A.20	0.257092	0.840059	-0.2978	0.96339	0.354182	0.534728	0.345058	0.499818	0.157541
Y106G6A.1	0.781999	NaN	-0.0543014	1.05215	0.658524	0.550901	0.864436	0.939564	0.765965
ZK973.6	-0.118513	0.0486267	-0.827724	-0.168875	-0.102272	0.378379	0.0477468	-0.169038	-1.17497
C14A4.12	-0.250964	-0.349561	-0.626876	-0.196178	-0.219234	-0.0737712	-0.150382	-0.325568	-0.856846
C33F10.2	-0.173564	0.121907	0.264522	0.0240678	-0.317835	0.0475894	-0.0185757	0.151559	-0.0103419
C38C6.2	0.350426	-0.0462937	0.216209	0.0253772	-0.339178	-0.508327	-0.266942	-0.0627358	-0.634951
E01F3.1a	0.54864	0.0216668	-0.493793	0.200154	-0.0653429	-0.172075	0.300366	-0.0969797	-0.393187
E04F6.6	0.244707	0.0838471	-0.619178	0.368782	-0.0287317	0.0902951	0.113657	0.268196	NaN
F21H12.5	0.155675	-0.0321406	-0.313713	-0.0416191	-0.475249	-0.8152	-0.326902	-0.250293	-0.681824
F41G3.6	0.755338	0.282528	0.647871	0.223063	0.114575	-0.0538747	0.187016	0.131557	0.0346957
F43E2.1	-0.583331	-0.29059	-0.632629	-0.438783	-0.328256	-0.448758	-0.562137	-0.227536	-0.584963
F58G1.6	-0.451696	-0.301874	-0.106087	-0.220909	-0.440854	0.0499519	-0.682212	-0.456799	-0.464506
F59E12.11	-0.284721	-0.445266	-0.512974	-0.73105	0.188343	0.24967	-0.696283	0.492835	0.279956
Y34D9A.10	0.15029	-0.167329	NaN	0.452924	-0.132537	-0.695994	0.222392	-0.0544478	-0.252607
Y39G10AR.8	0.58748	0.208769	-0.0778055	0.173453	-0.0603673	0.230147	0.139553	0.231325	-0.156058
Y54E5B.2	-0.125853	-0.00384204	-0.326315	0.133769	-0.31999	-0.300448	-0.0588937	-0.217591	-0.389946
Y105E8A.2	0.250769	-0.043039	0.397821	0.206387	-0.109249	0.326077	-0.00485817	0.206451	-0.373761
ZK265.2	-0.718695	-0.0724802	-0.249908	-0.67492	0.110986	0.0101139	-0.699175	-0.27621	0.23402
C29F5.1	-0.381935	0.00473019	-0.35114	-0.200564	0.122298	-0.165506	-0.150825	0.0201376	-0.233391
D1043.1	0.201634	0.0875433	0.0649447	0.199196	-0.143802	0.081665	0.131109	0.0544478	-0.419678
D2085.1	-0.0993176	-0.307569	-0.462523	-0.180483	-0.290605	-0.344329	-0.133679	-0.125095	-0.997577
F13D12.8	-0.38803	-0.506032	NaN	-0.409692	-0.0740006	-0.276709	0.0222201	0.357785	0.340229
F56D1.2	0.198829	-0.208163	-0.530515	0.0170734	-0.0774315	-0.444611	0	0	-0.323838
K10G6.3	-1.01815	-0.949729	-1.40462	-0.559211	-0.668089	-0.819428	-0.314266	1.01025	-0.29956
T14D7.1	-0.0554951	-0.119147	NaN	-0.0323609	0.117249	-0.0964629	-0.249443	0.0337206	-0.119053
T19H5.4	-0.422974	0.212288	0.418492	-0.33156	-1.06291	0.0967729	0.0865819	-1.08597	0.329237
W09H1.5	0.0259562	0.301414	0.309328	0.199021	-0.0527139	0.291991	-0.171174	-0.0526415	-0.083416
Y51H7C.6a	0.0743396	0.138041	0.216399	-0.110493	0.053732	0.104222	-0.0650245	-0.0104755	-0.175032
ZK546.1	0.542862	0.59461	0.00535985	0.331017	0.145071	-0.321194	0.491836	0.55678	-0.942641
ZK673.3	-0.613532	0.327687	NaN	-0.240159	0.0186157	-0.0914983	-0.332735	-0.116724	-0.316028
B0361.2	-0.244622	0.567702	0.616041	0.270854	0.195862	0.0813459	-0.0739058	0.0814111	-0.147104
C14B1.10	-0.483014	0.100853	-0.00786216	-0.181646	-0.0487032	0.0911479	-0.47961	-0.0246621	-0.0234589
C16C10.2	-0.0724518	0.54324	0.607406	0.443278	0.473183	0.354517	0.130622	0.524421	0.528978
C39B5.12	0.204228	0.0717358	-0.00904517	0.427785	0.345226	0.39902	0.0475222	0.268359	0.130946
F10E9.5	-0.499881	0.637651	0.354957	0.160985	0.228845	0.573735	0.022139	-0.0612268	0.0909462
F42A10.6	0.0576826	0.342954	0.0900717	0.127048	0.493467	0.527629	-0.000864	-0.188791	0.400637
F43C1.3	-0.014249	0.446693	0.612815	0.21287	0.101061	0.259583	-0.157292	0.406104	0.412883
F57B9.2	0.33918	0.261241	0.0287055	-0.278818	0.264872	0.47789	0.221127	0.400337	-0.69538
M88.6a	-0.108467	0.0330223	-0.729718	0.0751574	0.430955	0.196922	0.184026	0.223803	-0.238668
T09F3.1	0.294922	-0.55731	0.504473	-0.528346	0.247743	0.423112	-0.202641	1.16658	0.677356
W03C9.7	0.689515	0.805042	1.43139	0.217295	0.626181	-0.218281	-0.233203	0.303124	-0.108924
Y48C3A.7	-0.0842982	0.284143	0.0700295	0.196909	0.124158	0.20958	0.29338	0.706986	0.0585748
Y110A2AL.9	0.0372145	0.389864	0.79985	0.233145	0.582884	1.66802	0.581356	0.737896	1.89445
ZK20.4	-0.0658378	0.270492	0.635236	-0.229734	0.0507308	0.313815	-0.0234589	0.221054	0.273019
C09F5.1	-0.633745	-0.367151	-1.08881	-0.638734	-0.554312	-0.540938	-0.849974	-0.618386	-1.04077
C32A3.3a	0.10763	-0.103073	-0.298041	0.125636	-0.0755837	-0.493655	0.0397618	-0.184952	-1.15683
C34E10.11	0.0474811	-0.078222	0.0484403	-0.15966	-0.133643	-0.222216	-0.179426	-0.197427	-0.260016
F01F1.9	-0.0789819	-0.156874	0.100829	0.111818	0.122336	0.360575	-0.0147215	-0.0586797	0.17108
F35G12.11	1.15927	0.693692	0.390046	0.523087	0.0648246	0.301552	0.597217	0.365839	0.184918
F37C12.1	0.582842	0.503614	0.940196	0.490055	0.539026	0.685685	0.419882	0.311973	0.580461
F56D2.2	-0.0468332	0.265082	0.479441	0.261817	-0.0600248	0.189034	-0.17358	0.178337	0.223055
K06H7.3	0.297338	0.0886361	0.0283405	0.60281	0.840889	0.893669	0.550523	0.655458	0.528203
K10D2.1a	-0.578493	0.0235285	-0.416647	-0.378104	-0.538269	-0.197939	-0.326104	-0.0749157	-0.816878
T06D8.1a	0.627312	0.13738	-0.674833	1.03917	0.533484	1.44799	1.13006	0.740151	1.06125
Y46G5A.7	-0.0926259	-0.105714	-0.443686	-0.12135	-0.29986	-0.445711	-0.428026	-0.411381	-0.321928
Y57A10A.10	0.0300126	0.143174	-0.292782	0.110079	-0.144435	0.0203677	-0.122627	-0.344264	0.540568
ZK1248.15	0.00428306	0.415991	0.726359	0.336798	0.0193978	0.265755	-0.098161	0.020517	0.160796
ZK1320.12	0.0632425	0.246763	0.284169	0.46797	0.172851	-0.044765	0.251539	0.431869	-0.305755
C05B5.4	0.163499	-0.286881	NaN	0.1582	0.00545442	0.324002	-0.10046	0.598042	1.05098
C05D11.9	-0.125155	0.133366	0.0586758	-0.0577835	-0.0867909	-0.0843162	-0.085008	-0.0310269	-0.139251
C27F2.9	0.247873	0.226581	0.753662	0.251326	0.10651	0.320141	0.00217102	0.197977	0.590658
C28H8.9a	0.474886	0.063783	0.182045	0.333405	0.0607899	0.19521	0.285814	0.0357494	-0.0921232
F30H5.3	-0.532111	-0.456429	NaN	-0.694855	-0.380466	-0.791814	-0.400445	-0.509555	-0.916904
F53A2.3	0.276616	0.0437214	0.353637	0.245307	0.224899	0.645604	0.19773	0.236674	0.901372
F54E7.1	0.146841	0.0559161	0.786921	0.0487824	0.0865367	0.227562	-0.178677	-0.0590544	0.390284
K02D10.5	0.00991863	-0.118379	0.164295	0.281029	0.275919	0.605635	0.22475	0.131943	0.554809
K03H1.6	0.206021	0.181447	0.495632	-0.374124	0.394416	0.414263	0.149525	0.0485802	0.625192
T01H3.2	0.309328	0.199841	0.325703	-0.308395	0.202734	-0.0489096	0.0993552	0.409724	-0.0629313
T23G7.5	-0.0296291	-0.0919584	0.587677	0.0249589	0.395684	0.341456	0.0963098	NaN	0.245113
Y38E10A.6	-0.0535101	-0.191302	0.212282	NaN	-0.12955	-0.00440224	0.0208723	-0.0795387	-0.196787
Y54E2A.11	0.52431	0.159748	-0.0446257	0.575963	0.105501	0.306509	NaN	-0.237692	0.409398
ZK1127.3	0.140199	0.508639	0.795887	0.0860943	0.244816	0.0368127	0.168246	0.749456	0.375816
C02F5.3	0.308915	0.529749	0.622964	NaN	0.892233	1.00872	0.44752	-0.0424353	0.825623
C26E6.2	0.00597536	-0.093322	-0.297386	-0.274952	-0.191431	-0.380744	-0.163802	-0.0450503	-0.577057
C45G9.2	0.271663	0.185368	0.307211	0.0277936	-0.03912	-0.222392	-0.0193914	0.0864795	-0.322463
C48B4.10	0.246123	0.289507	0.372253	-0.161213	0.00641803	-0.0571601	-0.0971354	-0.0215331	0.107163
F23H11.4a	0.197531	0.279154	-0.18786	0.576802	0.202543	-0.118751	0.479785	-0.975478	-0.205654
F44B9.8	0.0817682	0.0710034	0.267427	0.0911209	-0.25957	-0.362009	-0.180097	NaN	-0.0484215
F45H7.4	-0.0682396	-0.00668582	-0.231853	0.127036	0.101398	0.237649	0.0837781	0.24639	0.343954
H06I04.1a	0.383668	0.544899	0.510843	0.425639	0.38247	0.154612	0.373007	-0.207406	0.223454
R144.7	0.239662	-0.042937	-0.0628576	0.0344101	0.0722434	0.547749	0.139321	-0.00947816	-0.309674
T03F6.3	0.136662	0.569879	0.876989	0.592277	0.772629	0.989958	0.4578	0.314109	1.22266
T20G5.10	0.283999	0.624432	0.521732	-0.0732956	0.282347	0.123903	0.0566263	0.35314	0.742202
Y71H2AM.11	0.0846362	0.216284	0.166486	-0.0754407	0.198793	0.117087	-0.07975	0.0749765	-0.060929
ZK370.4a	0.288811	-0.0500359	0.396271	0.217496	0.0183469	0.297551	NaN	0.0342628	-0.0226986
C01G5.8	0.139206	0.443526	0.616671	0.191454	-0.214699	0.0204641	-0.193119	0.0472196	-0.222392
C50F7.4	-0.000443	0.163226	0.548668	0.0424207	-0.0442512	0.12742	-0.19626	-0.170403	-0.275785
C54E4.4	-0.321928	-0.446275	NaN	-0.232297	-0.359023	0.246837	-0.784271	-0.414434	-0.124696
F29C4.6	-0.392842	0.446417	0.67084	0.233826	0.527666	0.621712	-0.0312857	0.434628	0.0386029
F55G1.4	0.3659	0.618498	1.16719	0.472558	0.0636872	0.82072	0.350943	0.546527	-0.584963
R13A5.4	0.204905	0.339125	NaN	0.381852	0.353696	0.206852	0.182809	0.128324	-0.17897
R74.1	0.138517	0.117282	-0.124355	0.305063	0.204002	0.283827	0.539989	0.558435	-0.731891
T16G12.4	0.56257	0.474277	1.27239	0.692592	0.7527	1.22527	0.655918	0.861275	1.98419
Y37D8A.18	0.85532	0.702782	0.874114	-0.693126	0.498453	0.716969	0.871052	0.891097	1.14886
Y47D3A.15	-0.197037	0.105467	0.517399	-0.107261	0.180297	1.12597	0.051024	-0.18786	1.45207
Y47D3B.5	0.0606235	-0.274575	0.267008	0.110154	-0.0214332	0.496879	-0.0738676	-0.223588	0.441372
Y66D12A.21	0.651474	0.393949	0.50646	0.167097	0.27758	0.055602	0.262845	0.449785	0.667819
ZK112.7	-0.686046	-0.358314	-0.940176	-0.895579	-0.589224	-0.825166	-0.925893	-0.767562	-1.23195
ZK1236.1	-0.160796	0.178296	-0.305708	-0.226276	-0.338027	-0.321928	-0.385594	-0.326315	NaN
B0035.2	-0.0366948	-0.252643	0.174396	-0.310536	-0.542481	-0.0690784	-0.796467	-0.579589	-0.131244
C18H7.7	-0.426083	-0.545143	0.286881	-0.293181	-0.391743	0.324064	-0.576327	-0.439967	0.249359
C47E12.2	0.180442	0.184377	0.684798	0.168159	0	0.05197	-0.169338	0.0312509	0.160465
F19C7.8a	0.0303555	-0.121562	-0.936369	0.0546525	0.100387	-0.0545851	0.131799	-0.00108596	-0.28523
F21D5.3	-0.287896	-0.197722	-0.176009	-0.343758	0.383113	0.68741	0.337402	0.367456	0.533899
F45E4.9	-0.152703	0.460905	0.949168	0.256989	0.162578	0.37061	-0.00984781	0.456961	0.448444
F49E11.11	-0.640672	-0.2033	NaN	-0.810029	-0.4838	-0.247927	-0.45012	-0.423702	-0.250172
R07E5.8	-0.25111	-0.139686	0.120714	-0.253719	-0.263118	-0.236332	-1.33776	-0.272489	-0.0251583
R10E4.9	0.739838	0.415957	0.807048	0.437748	0.529164	0.397715	0.0163159	0.309434	0.965342
T08A11.2	-0.255083	0.0310826	0.13842	0.0995896	-0.436966	0.00329761	-0.0269782	-0.10182	-0.787927
W09D10.4	-0.00260057	0.503685	-0.52571	NaN	0.318057	-0.36806	-0.0889051	0.105067	-0.845945
Y42G9A.5	0.257949	0.697758	0.308164	0.300504	0.118156	0.0385329	0.113622	-0.0139761	-0.508094
Y45F3A.3	0.0119395	0.609738	0.537474	0.402694	0.372902	0.237039	0.154662	0.382774	0.245213
Y54H5A.3	0.158772	-0.0283425	0.686665	0.28957	0.0924539	0.542668	0.171651	-0.059364	0.498278
Y92C3A.1	-0.0305507	-0.161324	0.0242745	-0.31221	0.0677348	0.0857165	-0.14555	-0.156983	-0.0649297
Y111B2A.20	-0.206451	-0.0122337	0.332196	-0.201928	-0.172382	-0.0953904	-0.355159	-0.168454	0.28249
ZK783.2	0.151383	0.191991	0.690456	0.280726	0.373702	0.270514	0.203694	0.323098	0.58902
ZK1098.1	-0.375699	0.224999	0.138936	-0.0366806	0.0133671	0.095759	0.153266	0.18188	-0.505235
C10C6.6	0.399477	0.499604	0.631826	0.517485	0.501881	0.554287	0.567073	0.739926	0.225508
C39E9.13	0.260401	0.134898	0.943691	0.137466	0.0473152	0.206885	0.104682	-0.00286532	0.272218
F11A10.5	0.270731	0.166731	0.204736	0.304608	-0.0244212	-0.267222	0.0683624	-0.161309	-0.482413
F13B12.2	0.168682	0.309894	-0.183446	0.310929	0.638133	0.255257	0.307667	0.47038	0.517058
F38H4.7	-0.396353	0.156612	0.290515	-0.0585522	-0.0390695	-0.162667	0.0431977	0.0874628	-0.5603
F42G8.4	0.764265	0.3011	0.202708	0.548222	0.481517	0.59337	0.543728	0.346535	0.156165
R01H10.4	0.0752286	0.418386	-0.0833283	-0.0201376	0.481362	0.139725	0.202165	0.0569271	-0.273018
R05D3.2	0.273007	0.183502	-0.190976	0.257721	-0.118186	-0.108647	0.163663	NaN	-0.548893
T04A8.14	0.150628	0.249817	-0.287522	0.100283	-0.0819575	-0.210477	0.20381	-0.0562389	-1.27712
T05G5.8	0.00787642	0.314055	0.151008	0.460156	-0.144985	0.162475	0.0832784	-0.166819	-0.538527
T26A5.4	0.125904	0.551731	0.949653	0.300963	0.308601	0.455592	-0.168254	-0.181997	-0.0907069
T28D6.2	-0.140305	0.335867	NaN	0.0710497	0.793	0.764028	0.668063	-0.0213737	0.684498
Y39E4B.13	0.306795	0.603341	-0.321928	0.451843	0.364347	0.00707775	0.40385	0.0602374	-0.26748
Y53G8B.4	0.466448	0.453677	-0.13738	0.399663	0.23865	-0.0401098	0.504464	0.0863335	-0.426373
Y76A2A.2	0.10245	-0.0697364	0.252374	NaN	-0.292562	0.120726	-0.0939215	0.432449	-0.658544
ZK652.8	-0.179042	-0.223449	-0.074547	NaN	-0.242266	-0.419196	-0.436434	-0.373251	-0.221632
C06A6.3	0.513324	0.407302	0.163017	0.709278	0.507174	0.168941	0.279923	-0.148099	0.0799235
C06G8.1	0.319451	0.168524	1.093	-0.192493	0.183159	0.238546	-0.393011	-0.0534393	1.16993
C34D4.15	-0.757886	-0.374124	NaN	-0.349008	-0.178164	0.298596	-0.248259	0.562369	0.704757
D2096.9	0.0597867	-0.328749	NaN	0.0731348	-0.102399	0.0659975	-0.176878	0.215349	0.603647
F07C6.4b	0.656002	0.259583	-0.800005	0.589527	-0.613513	-0.598325	0.31803	0.260345	-0.870562
F35F11.1	0.1212	0.18353	0.0555923	0.261427	0.0971606	-0.0360958	0.115758	0.638934	0.0289635
K08D8.4	0.0859732	1.0226	NaN	1.24314	1.34104	1.17664	0.457851	0.35925	0.987825
K08F4.2	0.227736	-0.0640514	0.528902	0.147674	-0.183488	0.195125	-0.0388857	-0.0649864	0.13817
T02D1.5	-0.395929	0.191454	NaN	0.200964	0.877516	0.412495	-0.0465426	0.697153	0.111031
T05A12.4	-0.250233	-0.13264	0.0324879	-0.114285	-0.0802386	-0.305308	-0.157805	-0.327308	-0.80928
VT23B5.2	0.393914	-0.0774562	NaN	0.430692	0.00378158	0.14439	0.286345	0.462897	-0.44151
C09D8.1c	-0.101283	0.26442	0.309855	0.542396	0.323852	0.345719	0.353591	-0.041262	-0.283454
C36A4.8	0.409059	0.398203	0.148221	0.33691	0.0150439	-0.0785172	-0.0161197	0.0242789	-0.18152
F02E9.2a	0.261046	-0.0846895	-0.202543	0.482095	0.155191	-0.390875	0.359258	0.643703	0.0923147
F19B6.2a	0.230937	0.4984	0.95511	0.413187	0.374466	0.391619	0.0342459	0.182555	0.193566
F20C5.6	-0.579424	-0.357157	NaN	-0.36059	-0.229026	0.0579473	-0.374124	-0.378512	0.131245
F42A6.7b	0.838719	0.373371	0.917393	0.799975	0.446127	0.535945	0.747524	0.386602	0.0290855
T03D8.1a	-0.17568	-0.121731	-0.0234589	-0.149674	-0.488054	-0.0660892	-0.979902	-0.556534	-0.155721
JC8.13	0.548796	0.309945	0.482744	0.17038	0.0413234	-0.0885646	0.0259758	0.162939	-0.0854808
K07F5.8	-0.0758063	-0.239535	-0.289507	-0.113776	-0.407333	-0.695315	-0.317241	-0.220716	-0.535667
R11A8.6	0.39188	0.407774	-0.0614644	0.568504	0.344713	0.424322	0.897329	0.693224	-0.118644
C07G2.2a	-0.307521	-0.269717	-0.64078	-0.152474	-0.368746	-0.946133	-0.439448	-0.488484	-0.985501
C53D5.1a	-0.44846	0.0944787	0.515	-0.24912	-0.400629	-0.154818	-0.670094	-0.466781	-0.435856
F15G9.1b	0.182035	0.379747	-0.141817	0.488986	1.1409	0.724415	0.608791	0.680033	1.1102
F33D11.12	0.382012	0.278716	0.68104	0.342271	0.0350887	0.0437688	-0.0551978	0.0624787	0.177042
K04G7.4b	0.170027	-0.184032	-0.51186	-0.0178823	-0.0303302	-0.479982	0.376766	0.00826464	-0.112516
K07A1.9c	0.263328	0.150081	0.73137	0.356665	0.0838807	0.230452	0.0298705	0.0582593	0.490075
R07E4.6b	0.0157674	-0.152003	NaN	-0.214125	0.0798532	0.334154	-0.0717907	0.146841	0.921526
H02I12.1	-0.138697	0.414673	0.298171	0.293386	-0.305012	-0.274884	0.286266	0.158153	-0.532187
R05G6.4	-0.279284	-0.353207	0.683834	0.0904223	0.0376376	0.616272	-0.11729	0.0161799	0.621791
T12G3.7	0.189267	0.0749876	-0.505992	0.117852	-0.0283929	-0.557761	0.01442	-0.229891	-1.05689
T20D3.7	-0.136289	0.0305237	0.394631	0.202965	-0.351681	0.0165829	-0.596616	-0.672153	-0.206273
B0457.1b	-0.0425714	0.139479	0.0540833	0.22977	0.0678471	-0.0044119	0.362983	0.228819	-0.247768
B0545.1a	-0.045581	-0.0950266	NaN	0.432137	-0.389841	-0.708865	-0.108168	-0.049582	-0.941324
C26E6.9b	0.345974	0.313158	0.439232	0.608374	-0.0386952	0.503238	0.626262	0.483654	-0.604263
C48D5.2b	-0.531255	-0.636711	NaN	-0.581585	-0.722092	-0.520505	-0.94835	-0.681303	-0.652077
F11G11.1	0.474179	0.585522	0.418625	0.775825	0.966651	0.611838	0.853093	0.763463	0.921998
R02F2.8	0.413462	-0.0369942	-0.134485	0.480071	-0.157541	0.14505	0.155245	0.0126552	-0.0867116
F56B3.8	-0.320448	0.085518	0.603544	0.0540399	-0.0964164	0.0956834	-0.236138	0.312468	0.219138
F58B3.6	0.343332	-0.00098	0.552566	0.27846	-0.116632	0.368069	0.04056	-0.0584882	0.31838
LLC1.1	0.617752	0.392915	0.542671	0.685316	0.271947	0.081173	0.342175	0.2158	-0.0122783
T07G12.10	-0.0637967	0.513212	0.522193	0.20294	-0.0199245	0.377405	0.0805237	-0.0266079	0.0909736
T12A7.2	-0.472181	-0.39304	NaN	0.0290112	-0.307429	0.135352	-0.348303	0.593576	0.0339474
B0286.4c	0.281452	0.141839	-0.213011	0.321767	0.0389406	0.157148	0.214518	0.568528	-0.450166
C41A3.1	-0.435718	-0.498583	-0.155614	-0.144941	-0.111856	0.636713	-0.260221	-0.0313641	0.197232
F22D6.11	0.259369	-0.0990531	0.632723	0.167635	0.067904	0.658707	-0.00269163	0.415038	0.719892
T25D1.2	-0.349111	-0.51354	-0.0789254	-0.349022	-0.462401	0.0627726	-0.383567	-0.369709	-0.281232
Y57E12AL.1a	0.0616481	-0.373359	0.955431	0.20799	-0.0109866	0.371641	-0.283259	-0.266596	0.147724
Spot Report 1 - Cab	0.278536	0.105991	1.84583	0.42414	0.208108	1.65501	0	0.207595	NaN
Y17G7B.10b	0.339656	-0.304101	NaN	0.503138	0.138654	0.631613	0.0311013	-0.0303736	0.155278
Y55F3AM.3c	-0.126448	0.168455	-0.12119	0.088655	0.253778	0.161458	0.178561	-0.180858	-0.15525
ZC449.3b	-0.197232	-0.327362	NaN	-0.398128	-0.235175	0.0619277	-0.507484	-0.523562	-0.0766213
W06H8.1c	0.672527	0.998593	0.282703	0.632418	0.859723	0.908039	0.821632	0.746817	-0.0532584
Y102E9.1b	0.384333	0.47333	0.372191	0.214019	0.150045	0.107451	0.143935	0.114503	0.166671
Y48B6A.3	0.168374	0.700634	0.617384	0.247625	0.389682	0.376563	-0.097541	0.125531	-0.257432
Y50D4A.4	0.0522563	0.498069	0.0743822	-0.0508171	0.266758	0.0521513	0.221558	0.187799	0.110183
Y92C3B.2b	-0.676258	-0.49436	0.060968	0.120219	-0.740637	-0.210145	-0.563732	-0.506353	-0.0922164
W04D2.6a	-0.722387	-0.528379	-0.0375634	-0.212994	-0.656887	-0.341951	-0.961338	-0.0173821	-0.915338
Y43F4B.7	0.00354639	-0.353806	0.479638	0.0752957	-0.199127	0.442508	-0.204182	0.379452	0.469807
C26C6.2	0.179432	0.0349101	-0.966918	0.225536	-0.0906832	-0.365649	0.716558	0.139084	-1.02793
F22D6.2	-0.207876	-0.0363088	-0.0282337	-0.0814958	0.00763745	0.107885	0.277694	0.201354	0.352897
F57B10.3	-0.252565	-0.299301	-0.0555296	-0.685832	-0.782058	-0.934141	-0.128952	-0.711705	-1.25814
H26D21.1	-0.017594	0.0756843	0.357976	-0.00437844	-0.141092	-0.30175	-0.0223082	-0.0691775	-0.00227015
T21G5.3	0.365979	0.0130614	0.288453	0.099137	-0.0558401	-0.0244053	0.234285	0.00209615	-0.666747
T24D1.2	0.219291	0.087374	0.416735	0.0200377	-0.212609	-0.35798	-0.0687595	-0.0487153	-0.987855
Y71A12B.1	-0.797721	-0.120681	0.187859	NaN	-0.0286182	-0.0987511	-0.382315	-0.417716	0.0615189
Y71G12B.4	-0.208635	-0.415038	-1.14035	-0.122947	0.333314	-0.16161	0.00972117	0.303588	0.227472
C17C3.4	0.11987	-0.556797	-0.337581	0.860581	1.00169	1.74269	1.10156	0.620869	1.30781
C31C9.2	0.579868	0.508533	0.0675169	0.5906	0.494064	0.349584	0.690444	0.761607	1.04358
F38A3.2	-1.05173	-1.05255	NaN	-0.716395	0.0937261	-0.249614	-0.490354	-0.7507	-0.267933
R07G3.5	0.264426	-0.0733277	0.352459	-0.673982	-0.106978	-0.352738	-0.12103	-0.14253	-0.0432053
T01E8.6	-0.0575411	-0.204031	-0.316231	-0.52329	-0.336367	-0.687676	-0.249504	-0.22671	-0.162683
Y48E1B.12	-0.206313	0.244789	0.351763	0.00500358	0.294999	0.191244	0.263797	0.287618	0.36473
Y54G9A.9	0.116253	0.350349	-0.165465	-0.423542	0.239978	0.469186	0.415515	0.393034	0.757902
C16A3.5	-0.0783765	0.0296616	-0.203055	-0.331579	0.0499839	-0.476516	-0.184955	-0.0288069	0.124416
C29E4.1	-0.896377	0.219147	NaN	-0.634351	0.770896	0.34861	1.2404	0.296393	1.49581
F42A10.5	-0.164688	0.0448668	0.0873178	1.00187	0.389247	-0.126233	2.40457	-0.00810176	0.604003
F48E8.5	-0.0596429	0.0469315	-0.353264	0.0856332	-0.119804	-0.493484	0.010615	-0.0563008	-0.4706
C10G11.7	-0.323597	-0.00778997	-0.525861	0.191066	-0.100253	-0.241871	0.00686313	-0.0302501	-0.445263
DY3.1	-0.180396	-0.0161758	-0.531288	-0.306764	-0.22675	-0.226098	-0.0620977	-0.110932	0.370907
F52A8.2	-0.00282164	-0.000653	-0.621008	0.0518838	0.0822023	-0.448058	0.286577	0.123492	-0.95106
F54C1.3	0.583786	0.319367	-0.142152	0.252603	0.239218	0.217285	0.571889	0.631263	-0.0127111
T01G9.6a	0.296588	0.0993992	-0.415381	0.482001	0.33329	-0.0401784	0.456985	0.306576	-0.0280738
T06G6.9	-0.146403	-0.0943434	-0.272021	-0.318694	-0.119844	-0.0494937	-0.208063	-0.116669	0.116152
Y44E3A.2	-1.21425	-0.577289	-1.02794	-0.645959	-0.791537	-0.430988	-1.07116	-0.80211	-0.518103
Y54E5A.5	0.0476102	-0.0625528	-0.130577	-0.00738955	0.00347914	0.351485	0.123003	0.0195945	0.607465
C05C10.7	0.46985	0.119821	-0.344862	-0.223739	-0.15695	-0.312068	0.137504	0.0520169	0.555944
C08H9.2	0.159478	0.0744878	-0.732402	NaN	0.110366	-0.584815	0.187047	0.149879	-1.30166
F15D4.2	0.0922586	0.295406	-0.0322604	-0.0674217	0.207141	0.209625	0.275698	0.496852	0.367057
F26H11.1	0.108165	0.202721	1.00456	-0.830807	0.42723	-0.117494	-0.141962	0.390104	0.191172
K08F8.4	-0.327624	-0.335512	-0.630491	0.199267	0.446447	0.118971	0.543982	0.0531465	-0.15181
M106.1	-0.497608	-0.321648	-0.774565	-0.0719998	-0.577175	-0.455679	0.100424	-0.0908926	-1.54909
Y17G7A.1	0.381111	0.982658	1.47434	0.560385	2.36507	0.369687	1.46328	0.426081	0.935367
Y46G5A.5	0.165621	0.0114583	0.360747	0.105258	-0.0467324	-0.15001	-0.0717333	0.0463219	-0.097985
C03C10.1	0.254136	0.021669	0.739955	0.0592481	0.24119	-0.102779	0.510809	0.816321	0.209053
C07G2.2b	-0.40785	-0.337901	-0.683111	-0.233706	-0.657495	-0.97486	-0.47082	-0.400697	-1.17917
F23H11.5	-0.244119	-0.187079	0.454418	-0.559698	-0.308713	-0.180225	0.375809	-0.00619183	0.294783
F35G12.3a	-0.495744	-0.877561	-0.0509614	-0.412205	-1.03774	-0.532473	-0.750751	-0.699414	-1.03579
B0414.6	-0.150706	0.302202	-0.5115	-0.19238	-0.596759	-0.663214	0.0981462	-0.00734202	-1.12883
C53H9.1	-0.926416	-0.326025	-0.626833	NaN	-0.385207	-0.0798285	-0.0279657	-0.274111	0.117884
D1037.3	-0.323038	0.115194	-0.492287	0.720684	1.22624	1.14419	1.28092	1.24803	1.06494
F36F2.1	-0.223989	0.236761	-0.678072	-0.401971	0.0346957	-0.100351	0.535172	0.464593	0.102447
F43G9.9	0.10243	-0.104118	0.13219	0.170072	0.19046	0.131291	0.220123	1.14942	0.373152
R09B3.5	0.388077	0.24039	1.97365	0.196895	0.255483	0.493197	0.401871	0.970629	0.697636
Y23H5A.1b	1.42553	1.06066	NaN	2.35397	0.864053	0	1.46145	1.56528	-0.0435016
ZK770.3	-0.490091	-0.637511	-1.13938	-0.17882	-0.576501	-1.02986	-0.520007	-0.512798	-0.579814
B0495.7	0.0641303	0.0395548	-0.645745	0.376459	-0.104905	-0.630155	0.508179	0.322237	-0.61863
F09E5.1	0.132221	0.0291463	-0.113338	0.340307	-0.0925476	0.0385902	0.27779	0.191672	-0.546136
F11G11.5	0.263324	0.38808	0.286795	0.759082	0.688811	0.960231	0.687255	1.14181	0.884411
F56D1.7	-0.0475764	-0.107945	-0.0707241	-0.0441416	-0.00229186	-0.556914	-0.0774531	0.157377	-0.827503
K01A2.5	-0.476334	-0.501082	-1.09714	-0.429152	-0.445076	-0.529437	0.203269	0.174716	-0.501749
T27F7.1	-0.130304	0.202178	1.17238	0.274118	0.178043	0.273438	0.74521	0.462343	0.449079
W02B12.6	-1.04137	-0.273018	-0.611146	-0.473541	-0.631052	-0.859709	0	0.0789731	-1.38702
ZK1320.9	-0.849268	-1.15383	-0.361117	-1.06785	-0.994462	-0.921109	-0.949147	-0.998389	-0.522678
B0336.10	-0.0322791	0.0462726	-0.233905	NaN	0.118072	0.266095	0.0328616	-0.0755479	0.0298409
D2007.4	-0.785636	-0.168369	-0.192915	-0.424395	-0.318571	-0.214084	0.0237682	-0.0578628	0.10943
F10E9.7	0.265728	0.378029	0.497418	0.0407543	0.0315281	0.244928	0.414079	0.284118	0.647593
B0041.7a	0.017984	-0.181898	-0.430938	0.262442	-0.376218	-0.201887	0.485727	0.291791	-1.10729
C34B2.11	0.411978	-0.0542204	NaN	0.217685	0.148099	-0.096508	0.0856088	0.350687	0.181113
C44E4.4	0.120404	-0.174062	0.370017	0.0758251	-0.0648555	NaN	-0.285697	-0.239438	0.252237
F26E4.11	0.135023	0.138517	-0.262915	0.19317	0.0717638	-0.329523	0.221643	0.101349	-0.387023
F31C3.6	-1.09499	-0.918285	-1.26034	-0.845988	-0.475031	-0.36257	-0.320886	-0.60738	-0.181674
K06A5.6	-0.479754	0.00933351	0.000936	-0.542459	-0.633287	-0.446579	-0.78438	-0.700076	-0.308791
K10D3.6	0.723725	0.414548	1.14128	-0.227612	0.338467	0.657561	0.0955482	0.383881	1.27161
W01B11.3	-0.848979	-0.113117	-0.659771	-0.308096	-0.526042	-0.821499	-0.356946	-0.218396	-0.34177
W04C9.1	0.0372953	-0.313511	-0.962417	-0.438152	0.382819	0.634535	0.492718	0.437983	1.04314
Y95D11A.1	-0.223947	-0.272939	-0.432441	-0.978077	-0.298359	-0.654988	0.0193182	-0.324247	-0.111235
Y110A7A.13	NaN	0.131074	0.391191	-0.109624	0.896289	0.339338	0.223626	0.693022	0.0912165
E04F6.5	-0.451796	-0.520043	-0.601049	-0.278887	-0.525934	-0.734175	-0.11155	-0.190492	-0.533259
T06D8.7	1.54209	0.580623	0.813122	0.142294	0.950672	0.128065	0.179324	1.83846	0.315627
T15H9.1	0.271492	0.28973	-0.15358	0.57484	1.07261	1.05392	0.892366	0.754363	0.594585
ZK177.5	1.73089	0.234824	0.744441	-0.508593	-0.249901	0.440573	-0.696363	0.733559	-0.108748
C35D10.1a	2.08227	0.473324	1.13826	0.0904153	0.606287	0.440414	-0.123431	1.28529	-0.520728
C44B11.6	-0.47654	-0.0483968	NaN	-0.65742	-0.4458	-0.735325	-0.496542	-0.358655	0.149923
R10E4.1	0.203571	0.468423	0.767043	0.107785	0.618285	0.508679	0.84892	0.429293	0.174403
R74.5	0.18265	0.229869	0.20513	0.0183478	0.130737	0.0463102	-0.083804	-0.144177	-0.298037
Y41C4A.14	-0.500093	-0.597665	0.302304	-0.513711	-0.573459	-0.329906	-0.518139	-0.47261	-0.0530183
ZK652.11	-0.367443	-0.199946	-0.572724	-0.796534	-0.463457	-0.638849	-0.113698	-0.0270936	-0.0914562
B0001.3	-0.00406968	-0.0108747	0.00385225	0.0482239	-0.281655	-0.290392	-0.098583	0.300696	-0.589408
F53B2.8	0.235754	0.823744	0.649583	2.08123	2.90961	3.37335	2.20083	1.979	2.29658
F58G6.1	0.218018	-0.0223322	0.0262913	NaN	-0.06679	-0.0543916	-0.173129	-0.351602	-0.522011
T11B7.5	0.0102684	-0.062061	-0.523562	-0.0419012	0.345775	0.373678	0.131631	0.228941	0.626904
T21D12.12	-0.0166307	-0.175228	-0.530515	-1.07367	-0.605013	-0.40073	-0.681091	-0.847326	-0.587329
Y66H1B.4	-0.0598969	-0.383329	-0.591141	-0.274605	-0.326304	-0.858061	-0.489397	-0.553484	-0.810705
Y73B6A.5a	-0.302399	-0.424836	-0.963979	-0.502067	-0.275429	-0.773285	-0.0263965	-0.215766	NaN
C26F1.7	0.277534	0.309523	0.0299015	0.265345	0.70127	0.383625	0.543974	0.382986	0.461473
F23H12.8	-0.855468	-0.738983	-1.90387	-0.420758	0.635487	0.847492	0.36085	0.32835	1.17677
F57F5.5	-0.0941463	-0.223127	-0.970664	-0.674207	-0.0457284	-0.536191	0.345879	-0.393473	-0.565597
H19N07.3	0.484034	0.294011	NaN	-0.648835	0.184969	0.0801703	0.403163	-0.0306317	-0.117494
T19H12.2	-0.126638	-0.0751859	-0.0850934	NaN	-0.120396	-0.00745109	0.0779716	-0.199911	-0.0689183
T27F2.3	0.00386066	0.204161	-0.304145	-0.305858	-0.146117	-0.161337	0.00320958	0.182739	0.365928
K08E3.7	-0.215946	0.32526	-0.0862855	-0.0224213	-0.00575163	-0.203464	0.0552401	0.020131	0.152809
M03C11.7	0.170782	0.0249917	0.134301	0.026219	0.214436	0.0391384	0.239089	0.69087	-0.785149
W09D6.6a	-0.22304	-0.171405	-0.52256	-0.188607	-0.319686	-0.0691063	-0.110638	-0.117395	-0.351664
Y39A1A.3	0.275378	0.196472	0.104569	0.185525	0.204162	0.304281	0.193665	0.278506	0.62645
ZC395.10	0.296788	-0.128003	-0.0112382	-0.509893	-0.32347	-0.491615	-0.38216	-0.303814	-0.711556
ZK632.9	-0.0727666	0.0991442	-0.0209314	-0.27196	0.163437	0.0403468	-0.0629334	-0.0352715	0.249538
C33H5.10	-0.186264	0.0871164	0.091449	0.0938726	0.0694929	0.41366	0.0225906	0.197625	0.257546
C39E9.8	0.548836	0.796694	0.510522	0.493404	0.652973	0.613391	0.613694	0.285365	0.409452
F38C2.5	0.337737	-0.0314782	0.282677	0.287539	0.0604918	0.41782	0.428094	0.260867	1.3779
F45E4.8	0.0688091	-0.0143792	-0.608422	-0.23102	0.0986398	-0.247604	0.284354	0.198546	0.544483
R08C7.2	0.136507	0.224715	-0.246082	0.594338	0.755978	0.698716	0.301855	0.561959	0.758866
Y54G2A.11	-1.17052	-0.580846	-0.877169	-0.251097	0.131757	0.132794	-0.0592048	-0.258909	0.135185
C03E10.4	-0.212747	-0.238697	-0.248882	-0.197504	-0.447337	-0.239605	-0.285776	-0.243031	-0.331392
C12D8.11	0.0660701	0.488428	-0.0760359	1.20697	1.61229	1.6205	1.28645	1.24195	0.975753
F07B10.1	0.0421535	-0.455798	NaN	-0.1754	-0.343954	-0.153545	-0.428458	-0.301767	-0.364997
F11A5.10	-0.0152131	-0.0986514	NaN	0.0266053	0.433897	0.941106	0	0.249027	0.956146
F52E1.1	0.124254	-0.316404	0.706883	-0.210062	-0.472396	-0.594599	-0.628284	-0.159584	-0.986713
F53F8.3	0.269904	0.228142	0.958475	-0.00266914	-0.106852	0.0189652	-0.042077	0.257369	0.0820542
T05B4.3	-0.0731252	-0.341302	NaN	-0.17129	-0.0348915	-0.067524	-0.28418	0.0982527	-0.0820542
T10B5.7	0.0466784	-0.0753055	-0.0847541	0.311037	0.685569	0.712293	0.177851	0.503593	0.918479
F59A2.3	-0.156112	0.194701	0.0550714	-0.356876	-0.342415	-0.218879	-0.0844504	0.250012	0.00171039
K01G5.7	0.115024	0.0853284	0.390794	NaN	-0.14903	0.332472	0.0184928	0.373801	-0.217026
T20G5.4	-0.655986	-0.438284	-1.03154	-0.651606	-0.296519	-0.424026	-0.1807	0.0916305	-0.294666
T26A5.9	0.293366	-0.0401272	0.318384	-0.222049	-0.152362	0.0092655	-0.226046	-0.115075	0.040728
Y71H2AR.1	0.022484	0.0829738	-0.131244	-0.267302	-0.0355612	0.0815299	0.216763	0.00287955	0.253161
C09G4.1	-0.294206	-0.167814	-0.791282	0.0248034	-0.256014	-0.74218	-0.175487	-0.451989	-0.577668
C26H9A.1	0.1361	0.217667	-0.253757	0.0582986	-0.0943274	-0.5824	0.196228	-0.156649	-0.970699
F28D1.7	-0.19833	0.151025	0.420975	NaN	0.169331	0.0514307	0.0741712	0.08426	0.0734843
F33D4.5	-0.249929	-0.0709538	-0.257324	-0.435422	-0.335829	-0.27981	-0.296039	-0.381784	0.00965011
LLC1.3	-0.303949	-0.292803	-0.209419	-0.434561	-0.688798	-0.419946	0.0789775	1.00734	-0.850248
Y38C1AA.4	-0.562012	-0.568107	-0.111269	-0.469821	-0.351202	-0.481012	-0.444481	-0.645869	-0.831815
ZK593.7	-0.301708	0.0686933	-0.0946369	-0.404066	-0.139223	-0.0262455	0.218213	0.959861	0.61017
B0024.10	-0.561408	-0.0923002	-0.00577079	-0.0945494	-0.0546305	0.200299	0.0787119	-0.39402	-0.230157
C52E4.4	0.137913	0.142019	0.262937	0.0778878	-0.181466	-0.488322	-0.0892119	-0.193502	-0.738561
CD4.6	-0.0194524	0.0550133	0.592457	0.0304514	0.105631	-0.00901333	0.394062	0.020119	-0.13416
F38E1.7	2.11247	0.124691	2.97527	2.03275	-0.712045	-0.00485403	2.27276	0.428473	1.52403
R09B5.6	-0.353863	-0.163611	-0.104607	-0.685798	-0.907676	-0.776494	-1.28712	-1.62836	-1.11966
T01C3.2	0.114727	0.0762836	-0.191434	-0.351143	-0.266945	-0.146556	0.163795	0	0.392798
F54D8.2	1.62105	-0.0941447	0.647466	0.26454	2.41311	0.521725	1.76229	0.441294	0.627446
F56C9.11	0.257656	-0.337349	0.609891	0.131468	-0.23126	-0.21936	-0.212779	-0.0846577	0.117958
T12A2.2	0.309779	0.183361	0.0428655	0.146564	0.0108782	-0.168784	0.222299	0.148624	-0.360091
Y50D7A.9	-0.273389	0.144827	0.334664	-0.395595	-0.0598564	-0.575427	-0.122256	-0.105534	-0.0321804
Y56A3A.20	0.311828	0.339928	-0.29224	0.238747	0.144526	-0.47121	0.054152	0.219398	-0.310945
B0546.1	-0.0350682	0.117782	0.25017	-0.482978	-0.142321	-0.102378	-0.129373	-0.0604165	0.310786
C04C3.3	-0.369206	-0.0696628	-0.657177	-0.116969	-0.323768	-1.10441	-0.376331	-0.390338	-1.00073
F11A10.2	0.158897	0.342187	0.461838	0.189677	0.30407	0.246499	0.26438	0.368819	0.6787
F15E6.3	0.578874	0.81545	1.63282	0.316206	-0.142147	0.0856204	0.44811	-0.128261	0.245332
K07H8.3	-0.359617	-0.0422195	0.121104	-0.220766	-0.147316	-0.233648	-0.0818299	-0.109007	-0.285149
W02A2.1	0.0679866	0.430052	0.777034	0.717994	0.703073	0.996288	0.494429	0.185627	1.11015
Y5F2A.1	0.194554	0.604245	0.507833	0.0938995	0.546292	0.818131	0.452476	0.324622	0.88634
Y76B12C.8	-0.0563825	-0.107641	NaN	-0.383547	-0.0618392	-0.15056	0.252665	0.309328	0.921145
C50B8.2	0.133642	-0.126886	-0.205338	-0.0400127	-0.187879	-0.146304	0.000236	-0.0469233	0.0014161
F27B10.1	0.0265797	-0.0998855	-0.00686586	0.0629584	-0.301299	0.268534	-0.113894	-0.257029	-0.228779
F32D1.10	2.89766	0.607103	2.22239	1.46566	1.53051	0.480555	2.24604	0.603442	1.35179
K08D9.3	0.0306968	-0.18133	NaN	0.220599	-0.211919	-0.878009	-0.0324215	0.140073	-0.184425
K12G11.3	-1.36248	-1.28195	-1.07309	-2.01044	-0.812281	-0.94638	-1.29368	-0.639228	-0.352977
ZK856.7	0.145483	0.608833	0.0125831	-0.0181155	0.18628	0.741881	0.650621	1.40851	0.964362
C53B7.3	0.434204	0.594436	0.293872	1.12005	1.54758	1.94909	1.49916	1.48353	1.50027
F46H5.2	0.509967	-0.229913	-0.129608	0.228702	0.479317	0.137705	0.437723	0.18157	-0.459537
F52E4.4	0.290988	-0.310911	-0.163611	-0.0536264	-0.321928	-0.420427	-0.0105731	0.220146	-0.527932
T04F8.8	0.173055	-0.0306889	-0.0495805	-1.2536	-1.0686	-2.032	-1.56995	-1.07081	-2.08317
T14B1.1	-0.494598	-0.804935	NaN	-0.483798	-0.360373	-0.39927	-0.459335	0.0843163	-0.4825
C27D6.4c	0.313022	-0.274419	NaN	0.104108	-0.149665	0.0780026	-0.00908307	0.338374	0.076351
C47B2.7b	0.0561076	-0.169827	-0.0685643	-0.0614644	0.0661823	0.0274285	-0.0863501	0.0382884	0.381179
F30F8.9a	0.262391	-0.183423	-0.164076	0.172633	-0.148378	-0.394972	-0.16663	0.090787	-0.0997908
F33D11.9b	0.311375	0.0786175	0.601697	0.13779	-0.0219057	-0.18619	-0.259799	0.129951	0.308313
Y57E12AM.1	0.327588	0.0418202	-0.148702	-0.181788	0.0332413	0.0232591	0.00972886	0.353873	0.13845
Y80D3A.10	0.561116	-0.208378	-0.444975	0.20487	0.311639	0.238288	0.217946	0.398549	0.514573
C26B9.3	-0.211784	-0.727151	NaN	-0.525966	-0.360783	-0.977457	-0.542697	-0.685435	-0.981384
C40H5.5	-0.450775	-0.745036	-0.748461	-0.45705	-0.485679	-0.176157	-0.446355	-0.557183	-0.264377
F40E10.6	-0.231179	-0.0680749	-0.797667	0.265908	1.06739	-0.0239925	-0.900681	0.0595011	-0.111817
F42G10.2	0.738727	0.345986	-0.0655218	0.560774	0.494405	0.160959	0.760465	0.68371	-0.146984
M163.3	0.270773	0.120114	-1.04665	0.73797	0.27763	0.607492	0.947669	1.1104	0.938082
R08B4.3	0.471675	-0.00610021	NaN	-0.237834	-0.0142139	-0.343074	-0.328326	0.133782	-0.26984
ZK1193.1	-1.74002	-1.81743	-2.04608	-2.86713	-3.03069	-3.97137	-3.5619	-3.19987	-3.9682
C23G10.2a	-0.174384	-0.50086	-0.21455	-0.225962	-0.487864	-0.24428	-0.798417	-0.376178	0.17813
C43E11.2a	-0.266971	-0.183381	-0.0638722	0.0598537	-0.224452	0.141176	-0.500802	-0.116976	0.0668749
C45E5.6a	-0.14467	-0.30211	-0.374833	-0.144998	-0.327067	-0.158869	-0.239984	0.174101	-0.580429
F02A9.2	0.589616	0.673399	-0.178725	0.503598	1.14854	0.216168	0.903403	0.876866	0.395164
F46B6.5a	0.0901588	-0.0120783	0.520856	0.287366	-0.213868	-0.0432031	-0.159267	-0.145757	-0.422133
Y39B6A.42	0.570409	0.912564	-2.10186	0.409323	2.24259	-2.08711	0.734201	0.595022	-1.81177
Y45G12C.2	-0.106766	0.0245386	-0.0363419	-0.757109	-0.103836	-0.0713689	0.133678	-0.788496	0.174424
C16B8.3	-0.144007	0.0706344	-0.554148	0.343205	0.828459	0.635648	0.385153	0.918275	0.200759
F20D1.10	0.202617	0.31289	0.0337033	0.00222975	0.577705	0.598768	0.55322	0.545098	1.15076
F35H12.3	-0.115389	-0.366128	0.399193	-0.0174356	-0.55614	0.175991	-0.15157	-0.499661	0.274811
K08A8.1	0.0219563	0.00365361	0.309712	0.153834	-0.213483	0.189859	0.0153116	-0.108144	-0.0426234
Y15E3A.5	0.420051	0.407703	0.111748	0.86997	0.741506	1.41712	1.18534	1.12455	1.61183
ZC64.2	0.151192	0.369573	1.3225	-0.261547	0.993674	0.365447	-0.0291011	-0.174498	1.05678
B0286.4c	-0.355378	-0.365284	-0.591626	0.0219349	-0.466318	-0.610348	0.0670276	-0.350349	NaN
C12D12.1a	-0.269062	-0.279713	-0.752419	0.788968	0.239982	0.32609	0.377686	-0.167065	0.177451
E03H4.10	-0.444381	-0.507847	NaN	-0.261894	0.326186	0.309021	0.342966	-0.0813883	0.608917
F42E11.4	-0.900384	-1.15936	-1.70079	-1.41435	-1.04756	-0.908502	-1.21038	-1.53684	-0.869385
W03F9.10	-0.171102	-0.155905	-0.580745	-0.204693	-0.317341	-0.558347	-0.0424756	-0.0204336	-0.658637
W08A12.2	1.21175	1.01391	0.800391	0.845049	1.55664	1.62776	1.61473	1.54387	2.53157
C01C10.1	-0.00759312	-0.130813	-0.546827	-0.273395	-0.129115	-0.0357219	0.0126	-0.249815	-0.00590056
C05D9.5	0.30998	0.224357	0.435984	0.348049	0.161257	0.295839	0.32961	0.117551	0.20977
F09E10.6	-0.408329	-0.361828	-0.0652871	-0.376729	-0.230832	-0.132562	-0.546575	-0.371123	-0.193871
F14H12.3	0.0848888	0.461448	0.49581	-0.0962153	0.60921	0.631461	0.270854	0.321928	0.834414
F58H12.1	0.274496	0.0601137	-1.15555	0.0909338	-0.108516	-0.834595	0.112475	0.102278	-1.09077
K02A4.2	0.2074	0	NaN	0.192151	0.0247467	-0.547488	-0.215539	-0.0572248	-0.198546
T22E5.5	-0.690098	-0.551079	-0.834744	0.111915	1.34048	0.530061	0.669	0.228317	0.146841
C07G1.3a	-0.512813	-0.416017	-0.502094	-0.276632	-0.782805	-0.57245	NaN	-1.03666	-0.291857
C33F10.5b	-0.553059	-0.638015	-0.811261	-0.316646	-0.515109	-0.54387	-0.642646	-0.642259	-0.505616
C55A6.5	-0.216718	-0.313426	-0.317261	-0.0620097	-0.0515692	0.00877909	-0.245417	-0.0616684	0.38272
F37A4.7c	-0.748268	-0.855446	-0.749363	-0.552968	-0.628756	-0.80622	-0.685352	-0.605319	-0.830942
H13N06.3a	-0.0979751	-0.290075	-0.5517	-0.425657	-0.442428	-0.15517	-0.589102	-0.321343	-0.423211
H35B03.2a	0.153805	-0.232299	0.0952924	-0.202619	-0.566815	-0.0339474	0.109522	0.423211	-0.121438
R11E3.7b	0.0868049	-0.27837	-0.387023	-0.0941355	-0.492165	0	-0.38516	-0.210567	0.123382
W05G11.6b	-0.350057	-0.52532	-1.11869	-0.546404	-0.695533	-1.08612	-0.807355	-0.596103	-0.405141
Y49A3A.1	0.345996	0.338782	0.560262	-0.0182597	0.289648	0.177765	0.170766	0.289507	-0.0728084
Y52B11A.4	0.552465	0.535241	-0.329788	0.373674	0.444943	-0.535543	0.482522	0.58841	-0.916972
C35C5.3b	1.04556	0.744841	NaN	0.806036	0.883604	-0.395929	1.23417	0.841738	0.00777738
F38B2.1a	0.443301	-0.72639	-0.37496	-1.12153	0.107185	-0.428458	-0.207	-0.55849	-0.560122
R07E4.6b	0.313499	-0.121243	NaN	0.271546	0.329623	0.0250911	0.300124	0.847997	0.393914
AC8.1	-0.0882272	-0.253107	-0.975267	0.093459	-0.489936	-1.12403	-0.150733	0.0945177	-1.52042
F57C12.5a	2.03713	0.584963	0.803972	1.96762	0.745816	1.06088	1.50516	1.78274	1.03477
F58E1.2	0.201903	0.278416	-0.558132	0.326205	0.3088	-0.376721	-0.0968616	1.00471	0.0678765
M110.5a	0.0637547	0.154288	-1.14234	0.335908	-0.161103	-1.52164	-0.0224751	0.340619	-1.80846
T28D9.2b	-0.388271	-0.312053	-0.493246	-0.380879	0.020813	-0.00615219	-0.280278	-0.0980321	-0.171422
C18E9.3a	0.696405	0.154298	NaN	0.425998	0.0810245	-0.354533	-0.169561	0.300326	-0.39776
F18A1.6a	0.14873	-0.144222	-0.327865	-0.189457	-0.327557	-0.565063	-0.642601	-0.116758	-0.542817
F25H5.1b	1.08759	-0.359441	0.501765	1.63334	2.98903	0.104451	0.450915	0.18476	-0.0233898
H24K24.3a	0.0505905	-0.0351335	-0.313034	0.180838	-0.0616566	0.118698	0.204552	-0.0608294	0.10132
Y62E10A.11a	-0.0552499	-0.372129	-0.525951	-0.422432	-0.69758	-0.63005	-0.931201	-0.503608	-0.597902
Y102A5C.7	-0.366855	-0.311736	-0.50217	-0.270283	-0.433109	-0.458365	-0.868283	-0.365307	-0.477322
F55A8.2c	-0.483722	-0.701577	-0.934002	-0.558067	-0.773747	-0.693447	-0.621058	-0.797895	NaN
T05C1.4a	-0.25911	-0.265411	-0.336725	-0.216759	-0.174834	0.0228099	-0.0701878	-0.386684	0.204539
T27F7.2b	-0.540568	-0.598552	-0.430634	-0.355994	-0.507402	-0.3583	0.234465	-0.523916	NaN
Y37A1C.1b	0.0938832	-0.104191	-0.222392	0.248812	-0.334937	0.318497	-0.00830889	-0.100537	-0.189971
Y39E4A.2b	0.112587	0.156939	NaN	0.480854	0.248298	0.347351	0.697377	0.200001	0.254573
Y69H2.3b	-0.0181094	-0.27208	-0.343587	0.319892	-0.223277	0.137902	-0.156628	-0.373678	-0.11036
Y71H2AM.20a	-0.0824982	-0.221406	-0.0894905	0.189153	-0.276828	0.0701855	-0.0502813	-0.322415	-0.0621901
C06G4.2d	-0.0663912	0.275227	-0.410188	1.31065	0.19889	-0.197708	0.577595	0.447459	-0.358048
W01D2.1	NaN	-0.325472	0.73608	-0.56173	0.608734	-0.39503	0.505781	0.36232	1.39245
F40E3.3	0.0101183	-0.771212	NaN	-0.461669	-0.518837	-0.349334	-0.192885	-0.58205	-0.499571
F52H3.7a	-0.248202	-0.467234	NaN	1.48736	1.53837	1.78221	1.9804	1.21734	1.30748
F54D8.3a	-0.713111	-0.806209	-0.647952	-0.702784	-0.897638	-1.1004	-1.34726	-0.992505	-1.06568
R151.7a	-0.111311	-0.265524	-0.488786	-0.225532	-0.779795	-0.989258	-0.252039	-0.345521	-0.617951
T22C1.1	-0.532695	-0.248108	-0.745427	-0.188445	-0.450344	-0.564663	NaN	-0.206052	-0.440573
Y111B2A.18	-0.0944106	0.0209235	-0.385148	0.11088	0.680793	0.380637	0.465094	0.531051	0.51566
Y54G2A.27	0.693171	0.145142	-0.058694	0.271787	-0.0252947	0.100058	0.214383	0.0823086	-0.281044
Y60A3A.7	0.296212	0.0858828	0.376109	0.405257	0.199159	0.316439	0.326269	0.39702	0.52188
F43E2.7a	0.0910305	0.0174098	0.169751	-0.00426778	-0.133907	-0.0709227	-0.164887	-0.187042	-0.357902
C01G6.8b	0.375607	0.132178	0.340191	0.308197	-0.150029	0.00880422	0.147663	0.19348	-0.322103
C03A7.14	-0.266021	-0.261096	-1.01541	-0.428287	-0.308591	-0.406492	-0.291916	-0.72772	-0.439379
C07D10.2a	-0.056034	-0.208903	0.505891	-0.0381761	-0.0379401	0.176878	-0.719578	-0.456143	-0.114936
C07G1.3c	-0.257798	-0.332113	NaN	-0.264158	-0.197274	-0.286304	-0.0181473	-0.147933	-0.428843
C17B7.2	0.0979263	-0.382486	0.868837	0.0882271	0.419216	0.98336	0.481315	0.230854	1.19864
F11G11.2	1.63691	1.66533	2.83417	1.99785	2.5276	2.70005	0.605499	2.68001	2.57012
F35H12.2b	-0.0233325	-0.194143	NaN	-0.250543	-0.0968024	-0.153623	0.0707957	0.154221	-0.508341
B0511.9b	-0.302824	-0.470903	-0.450697	-0.44339	-0.440301	-0.565408	-1.15055	-0.467714	-0.0501131
C13G3.3a	-0.261869	-0.258181	0.319321	-0.344868	-0.30309	-0.268219	NaN	-0.130891	-1.0779
C14F5.3a	-0.467637	-0.668974	-1.81346	-0.926227	-0.631032	-1.36572	-1.48792	-0.624268	-1.77649
C43E11.6d	-0.172204	-0.314155	-0.0178112	0.255346	-0.317542	-0.181203	-0.386233	0.160891	-0.294621
F10D7.5a	-0.177085	0.0919225	0.234465	-0.0239457	0.138197	0.156725	NaN	0.733826	0.192645
F18A1.4b	-0.429393	-0.253883	NaN	-0.363053	-0.391376	-0.298967	-0.405894	-0.302361	-0.388271
F25B5.4c	-0.281882	0.224816	0.174458	0.359673	0.139635	-0.0124561	0.0442579	-0.0381585	-0.242626
F25G6.3a	0.340691	-0.17259	-0.339537	0.0288623	-0.217302	0.00385362	-0.207996	-0.21862	-0.262411
F33H1.1a	-0.366017	-0.21805	0.276904	-0.272535	-0.121215	0.147296	-0.192529	-0.700584	-0.663864
B0350.2a	-0.283072	-0.636931	-1.18931	-0.303796	-0.553357	-0.635806	-0.265361	-0.654004	-0.416615
B0410.2b	0.0769381	0.107183	0.100111	0.20533	-0.206123	0.170525	0.249192	0.0549416	0.0712587
C05C10.2b	-0.190454	0.218017	0.219218	-0.0169855	-0.312517	-0.386029	0.195236	-0.0491476	-0.710742
C10G8.8b	-0.247267	-0.111389	-0.511161	-0.217231	0.151559	0.0165829	NaN	-0.342525	-0.599462
C39D10.8b	-0.384231	-0.449307	-0.18124	-0.578396	-0.190979	-0.474819	NaN	-0.389502	-0.813231
C51E3.9	-0.154424	-0.739241	-0.0940892	-0.574039	-0.668984	-0.400538	-0.297982	-1.21384	-0.347634
C53B4.7a	-0.0268	-0.39899	-0.0780025	-0.266393	0.170371	0.202144	NaN	0.412126	-0.415038
F07C4.11	0.425209	0.626803	NaN	0.875329	1.24636	0.263682	1.07703	1.63091	1.63429
F14D2.4	0.310493	0.07744	0.377051	0.4275	0.0550048	0.148615	0.117989	-0.157101	0.312787
F15E11.1	-0.721486	-0.966737	-0.823802	-1.7088	-1.03176	-0.856784	-1.59292	-1.28334	-0.337489
F22E5.5	0.0437734	-0.830736	-1.21615	-1.04234	-0.934838	-1.04059	-0.96217	-0.984743	-0.892651
F23F12.9b	0.584963	0.123647	-0.550901	0.517896	0.173465	0.201864	0.884348	0.648528	-0.0878728
F32H2.1b	0.114748	0.248772	0.196434	-0.192335	-0.153756	0.0180465	0.341803	0.150928	-0.471248
B0240.4	-0.0329243	0.13401	-0.0380546	0.0317468	-0.299381	-0.63547	-0.347892	-0.174192	-0.684324
B0286.4a	-0.899408	-0.458843	-0.489735	-0.440182	-0.376396	-0.500928	-0.658555	-0.609755	-0.477364
C04E12.11	-0.258946	0.147024	-0.424498	-0.243118	-0.0434352	-0.300543	0.196341	0.0855836	0.0906704
C09E7.8b	-0.433349	0.246224	0.0824622	-0.329673	-0.409435	-0.391425	-0.425817	-0.289045	-0.535719
C17C3.1d	0.47213	0.67948	-0.132638	-0.141786	-0.329667	-0.46218	NaN	-0.0841605	-0.285402
C37C3.2b	-0.806308	-0.473579	-0.6252	-0.168229	-0.403869	-0.306898	-0.397491	-0.318151	-0.172181
C38C10.5b	1.47071	0.666395	1.62986	0.934157	2.1938	1.11757	1.88264	2.13932	1.35693
F07A11.2b	1.09452	1.23715	1.79867	1.57568	2.22121	0.112637	NaN	2.04127	2.11338
F13B12.6	0.161401	0.321928	-0.812356	-0.62252	-0.26856	-0.0522175	0.244243	0.289973	-0.301637
F22B8.6	1.13511	0.755228	0.0637966	-0.633186	-0.550012	-1.64811	-0.79658	-0.732852	-1.12759
F29G9.2a	-0.234913	0.0375064	0.00233415	-0.100687	-0.138459	-0.438385	-0.230755	-0.149848	-0.744013
F31E3.6	-0.375618	0.00487554	-0.259565	-0.401158	0.147891	0.12825	0.411877	0.460997	0.721118
F42A6.4	-0.376854	0.0588187	NaN	0.0868664	-0.106008	-0.432959	-0.0578699	-0.155651	-0.369025
F46F11.1b	-0.0456352	-0.266415	-0.419783	-0.0431283	-0.409333	-0.215949	0.0627468	-0.118009	-1.16157
F53F10.2b	-0.124797	-0.0591958	-0.721068	0.039848	0.305936	-0.472195	0.195159	0.161093	-0.319969
F54D8.3b	-0.609324	-0.444713	0.169807	-0.72508	-0.935708	-0.850545	-1.0095	-0.877014	-1.06745
H35B03.2b	-0.29956	-0.0426234	NaN	-0.24552	-0.170873	-0.364411	-0.228054	-0.381871	-0.473454
K07B1.6a	-0.0915335	-0.561502	-0.575794	-0.35957	-0.188385	-0.141451	-0.652532	-0.238982	-0.141715
M01H9.3b	-0.289596	-0.277818	-0.427493	0.234401	0.112726	-0.0168275	-0.198158	-0.160148	-0.0872251
M03A1.1b	-0.0451584	-0.598615	-1.11236	0.0188698	-0.546854	-1.51577	-0.0410361	-0.0982066	-1.20203
T05G5.12	-0.147104	-0.228946	-0.196092	-0.183971	0.0508992	-0.0697603	0.325111	0.0303058	0.718486
T13H5.5	-0.271913	-0.0586019	-0.484723	-0.0903323	-0.0162468	-0.404842	0.0964046	0.0356868	-0.150867
T17A3.7	0.202493	0.177346	NaN	0.575791	0.436682	0.462791	0.43338	0.434183	0.493989
T24H7.5c	-0.156903	-0.317723	0.197246	-0.237239	-0.203439	-0.0262132	-0.687073	-0.286949	0.112226
F45E10.1b	-0.103254	-0.300856	-1.1078	-0.173284	-0.192529	-0.688569	-0.132512	-0.00435644	-0.952835
F52C9.8b	-0.370016	-0.622108	-0.537501	-0.768281	-0.44445	-0.627607	-0.563792	-0.524048	-0.281094
F52H3.6	0.781481	0.180572	-0.54374	0.942483	0.136246	-0.0747677	0.473713	0.559959	-0.138383
K06A9.1a	-0.109452	-0.278904	-0.443415	-0.305778	-0.270429	-0.703114	-0.255995	-0.299591	-0.720529
M01B12.4a	0.327502	0.219034	-0.661465	0.0795388	0.0542931	-0.339517	0.319413	0.262168	-0.372592
M01D1.3	-0.855637	-0.63735	-0.360402	-0.445101	-0.633756	0.534222	-0.512704	-0.420733	0.991256
R10E11.1b	0.640786	0.189513	-0.344446	0.143054	0.177009	0.0971292	0.525832	0.534844	-0.691618
T04A11.3	0.201159	0.571526	-0.306402	0.631085	0.028197	0.169172	0.8782	0.636239	-0.294977
T05A7.9	-0.297053	-0.384196	-0.500613	0.0744884	-0.284977	0.856965	-1.13144	-0.267104	0.315687
T10F2.1b	-0.79309	-0.252255	-0.724731	-0.18622	-0.500673	-0.379992	-0.29879	-0.356558	-0.721284
T12F5.2	-0.44001	-0.272256	-0.147557	-0.210191	-0.311272	-0.198608	-0.653651	-0.423039	-0.490986
T22F3.2b	-0.235063	-0.365759	-0.598527	-0.0653665	-0.364885	-0.832419	-0.483914	-0.335327	-0.384544
F44B9.3b	0.0442167	0.194087	-0.400879	0.501904	0.112592	-0.308348	-0.708492	0.306103	-0.33527
F44E2.7c	0.01763	0.0253297	-0.558421	-0.222271	-0.413512	-0.677759	-0.463449	-0.340908	-0.427557
F49E2.1b	0.357848	0.12199	NaN	0.178337	0.0724517	-0.542898	-0.069348	0.247012	-0.495208
F52A8.6a	0.0899932	-0.0857834	0.172467	-0.0102027	-0.321755	0.0417051	-0.777296	-0.553802	-0.0553652
F55C9.9	0.679805	0.671993	0.00925798	0.790066	0.614632	0.23489	0.441983	0.838211	0.0224374
H06I04.4a	-0.595294	0.00491274	0.202967	-0.311005	1.18493	0.0672049	-0.156392	0.0538273	0.174039
K04C2.3a	0.764021	0.299765	0.811818	-0.0277693	0.888723	0.466813	-0.890316	1.09492	-0.215003
K11D12.10b	-0.272995	-0.259071	-0.845403	0.230423	1.83221	-0.0973799	-0.0962717	1.40873	-0.68518
R03G8.2	0.160409	-0.0396017	-0.21088	0.204138	-0.261261	-0.0504359	-0.0347851	-0.0442038	-0.673514
R07B5.9	0.0589767	-0.126724	0.00544415	0.106778	-0.141988	0.0617763	-0.581093	-0.00132909	-0.458264
T02C12.4	0.321072	0.212994	-0.290256	0.605221	-0.191015	-0.155736	0.363728	0.32073	NaN
T08E11.2	0.244419	-0.360645	NaN	0.376442	0.248202	0.0557094	0.244051	0.128156	-0.0868048
T20D4.11	0.578976	0.0907346	0.15451	0.496648	0.137756	1.15754	0.423682	0.157064	1.04103
F37C12.13b	-0.600616	-0.307227	-0.287981	-0.404842	-0.24719	-0.330425	-0.687143	-0.174153	-0.113317
F42G9.9a	0.198501	0.0332761	NaN	0.895395	0.0669844	-0.63743	-0.0600073	0.102848	-0.760173
F43G6.1b	0.309708	0.373739	-0.0266737	0.395617	-0.0192844	-0.345545	0.178774	0.524942	-0.521647
F48D6.4a	-0.332566	-0.0187976	0.0531203	-1.18265	-0.502369	-0.798987	-0.492143	0.118981	-0.114414
F58D5.4b	0.187322	-0.174277	-0.272372	-0.148545	-0.181123	-0.496128	0.191396	0.0765338	-0.756149
F59A7.7	0.438555	-0.00902086	NaN	0.310251	-0.00700342	-0.302796	0.124489	-0.234801	-0.27684
K01A2.9	0.0236347	-0.241498	NaN	-0.170986	-0.187013	-0.925303	-0.132484	-0.26897	-1.05138
K02E7.9	0.577378	0.472488	0.103093	0.774689	0.383884	1.02466	0.937571	0.778021	1.53942
K08F11.4a	0.0191392	0.0773882	0.376948	-0.00685368	-0.0620198	0.164055	0.0643808	0.0266209	0.196243
R151.2a	-0.284945	-0.453898	0.096034	-0.193779	-0.267227	-0.317848	-0.439987	-0.622022	-0.442943
T01B11.4	-0.491879	-0.00173842	0.255888	-0.276367	-0.622762	-0.565308	-0.682182	-0.708616	-0.427611
T08B2.12	-0.478253	-0.691878	NaN	-0.464356	-0.594202	-1.27965	-0.504391	-0.56251	-1.82747
T17H7.4b	-0.778952	-0.819725	-1.20658	-0.985846	-0.904765	-1.50447	-0.812648	-0.890045	-1.26238
T19B10.4b	-0.205147	-0.16021	0.207044	0.298486	0.0869833	0.211628	0.831123	0.206516	0.404194
W02D7.9	0.387661	0.361429	0.14543	-0.0223678	0.0398403	0.319279	0.21245	0.229201	0.642678
W03F9.2a	0.320333	0.698931	0.58109	0.164811	0.161897	0.13789	0.0433364	0.257734	0.141246
Y105C5B.12b	-0.473416	-0.39167	-0.478438	-0.169639	-0.545775	-0.705257	-0.408893	-0.647698	-1.22127
Y37A1B.2d	-0.336102	-0.208785	-0.350639	0.0307266	-0.313651	-0.483803	-0.076092	-0.263838	-0.411842
Y38E10A.16	-0.180129	-0.299291	0.0731328	-0.329212	-0.4254	-0.446075	-0.275938	-0.3404	-0.532359
Y47H9C.4b	-0.294223	-0.366057	-0.453403	0.0677624	-0.0822317	-0.260208	0.0909562	0.118524	-0.0972438
Y48E1C.1c	0.218685	0.21253	0.0597475	0.286466	0.12199	-0.391687	0.0989596	0.167275	-0.33495
Y56A3A.29b	-0.0187346	-0.206253	-0.0576661	-0.234945	-0.156233	-0.217024	-0.204658	-0.191005	-0.188947
Y57G11C.14	0.117836	-0.156039	NaN	-0.119928	-0.147584	-0.212687	-0.142604	-0.00991543	-0.263034
Y71G12B.28	0.100784	-0.0986735	NaN	-0.167068	-0.253707	-0.282934	-0.0361597	-0.207061	0.196589
ZK370.4b	-0.154285	-0.0369463	-0.515183	-0.0048158	-0.0350706	-0.296464	0.091938	0.19836	-0.798531
ZK520.4c	-0.524201	-0.859453	-0.396723	-0.648577	-0.308395	-0.370687	-1.08729	-0.790517	-0.402547
C01G8.6	0.0602351	-0.180112	0.14901	0.0814552	0.574354	0.353051	0.440573	0.488389	0.382654
F28B3.9	-0.186655	-0.248754	-0.35129	-0.221791	0.449875	-0.453956	-0.142512	0.579549	-0.415038
T28C6.6	-1.14288	-0.616263	-1.53268	NaN	-0.57449	-0.531272	-1.08335	-1.23499	-0.618385
T28H11.6	-0.780721	-0.797369	-1.01909	-1.228	-0.704932	-1.02895	-0.937997	-0.766221	-0.49407
W10G11.4	1.76696	0.971647	0.225881	1.69744	0.911591	0.427421	1.59479	1.60979	NaN
Y23H5A.7b	-0.464875	-0.33878	-1.20407	-0.359237	-0.515076	-1.02771	0.129049	-0.305214	-1.03666
Y25C1A.7b	-0.23796	-0.46628	0.0890576	-0.211863	-0.31688	-0.166437	-0.242866	-0.469208	-0.146371
Y47D3B.2b	-0.244051	0.01603	-0.41684	0.334419	0.818289	0.481605	0.783791	0.454313	0.71172
Y54F10AM.4b	0.49874	0.19503	-0.904184	0.819644	0.147144	-0.475265	0.724931	0.387171	-0.910411
Y55B1BM.1b	-0.278716	-0.339585	-0.0546064	-0.0144758	-0.251457	0.388168	-0.133748	-0.338855	-0.0125344
Y69A2AR.1b	-0.171766	-0.241527	0.102918	-0.146389	-0.218513	-0.177375	-0.471504	-0.715547	0.203253
Y48G1BL.6	-0.395929	-0.065095	0.243766	-0.511198	-0.283072	-0.426442	-1.12553	-0.868403	-0.0924462
C41D11.9	0.4266	0.282792	0.520699	0.0857656	0.237896	0.0614005	0.237455	0.235103	0.84336
F16A11.2	-0.495527	-0.1625	-0.610673	-0.220126	-0.388992	-0.305413	-0.390031	-0.437605	-0.437847
T27F7.3b	0.120688	-0.283452	-0.543451	0.0559116	-0.215799	-0.0304749	0.0732369	-0.0250684	-0.45567
T28A11.21	0.0536379	0.272674	-0.178538	-0.0263301	0.395848	0.0151863	-0.077662	0.0738359	0.257077
W07B3.2d	-0.699786	-0.585683	-0.953367	-0.268379	-0.366856	-0.570771	-0.919638	-0.177097	-0.730652
Y18D10A.19b	0.328096	0.223382	-0.500577	-0.325024	0.166708	-0.305367	-0.373768	-0.137582	-0.0165004
Y19D10A.9	0.614184	0.372786	0.0303629	0.415973	0.498479	-0.868963	-0.0852603	-0.646472	-0.215518
Y44A6D.1	-0.1036	-0.232369	0.434403	-0.318719	-0.363015	-0.178749	-1.0427	-0.196949	-0.249614
Y51H4A.14	-0.517871	-0.491325	-0.451479	-0.210651	-0.395138	-0.195733	-1.49951	-0.488449	-0.0587183
F02E9.1	0.0378614	-0.206942	0.0793458	-0.470666	0.214075	-0.00238953	-0.22035	-0.267284	0.105902
W06A7.3c	-0.533303	-0.786242	-0.708318	0.0320937	-0.350312	-0.504448	-0.277681	-0.581442	-0.659149
Y116A8A.2	-0.257967	-0.164519	-0.463268	-0.229898	-0.171174	-0.446938	0.117363	-0.0394833	-0.659746
Y14H12B.1b	-0.157985	0.49545	0.36675	-0.211304	-0.0738302	0.096068	0.213871	-0.0391917	0.244197
Y40C5A.4b	-0.339717	-0.0491476	-0.801834	-0.547105	-0.231962	-0.0196824	-0.277205	-0.0828361	0.888717
Y51A2B.6b	-0.176189	-0.151605	-0.902483	-0.250718	-0.188909	-0.432316	0	-0.323831	-0.707064
Y73B6BL.5a	-0.597432	-0.274415	0.513339	-0.699295	-0.39247	0.481593	-0.526342	-0.348967	-0.0955777
ZC504.4b	0.172872	0.208412	NaN	0.410862	0.0487032	0.0584957	0.531046	0.370925	-0.228819
ZK616.5	0.13212	0.094174	0.331661	0.1575	0.0254132	-0.122567	0.00769185	-0.032574	-0.24887
D1007.14	0.287929	0.47593	0.314763	0.220923	0.660758	0.991056	0.409676	0.195233	0.493457
M01G12.3	-0.6099	-0.544298	0.073249	-0.376442	-0.656711	0.012824	-1.09302	-0.893085	-0.306246
F35C5.7	-0.223842	-0.446443	NaN	-0.175759	-0.359975	-0.496735	-0.356759	-0.398819	-0.446064
K07A1.10	-1.19686	-0.201207	NaN	-0.882867	-0.398084	-0.683697	-0.419807	-0.645992	-0.27262
T10B11.8	-0.189209	-0.0867794	0.631265	-0.197738	-0.405225	0.318561	0.0716781	-0.386452	-0.741975
Y106G6H.15	0.0736856	0.266849	0.354922	0.110532	0.0813319	0.118204	0.146362	0.179376	0.418088
C04G6.4	0.640627	0.914046	1.83519	1.05987	-0.204497	0.558967	1.38153	0.708537	1.52619
C18H9.5	-0.271484	0.167341	NaN	0.426478	0.662071	1.37945	0.688414	0.273964	0.863939
F35C12.3	0.089208	0.587919	-0.112475	-0.533588	0.0192505	-0.368539	NaN	-0.189603	0.0924809
W02D9.4	-0.251979	-0.0471185	-0.0764981	-0.203464	-0.220743	-0.252294	-0.75433	-0.200054	-0.0508641
B0454.5	1.09245	0.173193	0.487266	0.0424352	1.10591	-0.834778	NaN	0.348863	-0.429684
C16C8.11	0.0528753	0.389464	0.920871	-0.11093	0.189691	0.296201	-0.0488343	0.330563	1.36065
C44B7.11	-0.206161	-0.2852	NaN	-0.402577	-0.387661	-0.501011	-0.193748	-0.261867	-0.758579
F26G1.4	0.108987	0.109207	0.572758	0.495603	0.149297	0.953146	-0.558565	-0.372201	-0.256521
H20J04.3	0.0553897	-0.379758	-0.24127	-0.201098	-0.159311	0.131499	-0.134986	-0.329399	-0.0441515
R05H5.5	0.13848	-0.0103678	0.788116	0.00213891	-0.147553	0.063573	-0.17696	-0.10683	0.343593
T26C5.4	-0.709142	-0.362282	NaN	-0.592862	-0.223213	0.112658	-0.278359	-0.460592	-0.0789513
BE0003N10.1	0.640184	-0.115285	-0.506251	0.454566	-0.29756	-0.62849	0.263954	0.23224	-0.192645
C05B5.1	-0.285594	-0.491099	-0.543867	-0.406473	-0.562425	-0.627757	-0.737736	-0.684798	-0.431716
R10E4.5	-0.109911	-0.165555	0.605221	-0.676405	-0.377868	0.171457	-0.430271	-0.36257	-0.0159415
F58E1.7	-0.185402	-0.30929	-1.29047	-0.423689	-0.534743	-1.72811	-0.389715	-0.46504	NaN
M151.3	0.0337488	0.29042	-0.282639	-0.26628	-0.307281	-0.354843	-0.308122	-0.073529	-0.579549
T22C8.3	0.569614	0.262015	NaN	0.398797	0.209671	-0.0554951	0.338048	0.374066	0.0151069
ZK930.3	-0.761188	-0.720366	NaN	-0.774485	-0.520747	-0.762576	-0.566026	-0.562804	-0.631461
K10D2.4	0.248565	0.636779	-0.163816	-0.524309	-0.233587	-0.136382	0.316349	0.512961	0.54798
Y51H7C.4	-0.523562	-0.19162	0.0710194	-0.600904	-0.283416	-0.413482	NaN	-0.265982	-0.761213
ZK669.2	-0.678918	-0.497699	-0.445559	-0.589748	-0.16665	-0.290392	NaN	-0.216133	-0.286881
C29F9.8	0.0426635	0.329217	0.577635	0.671139	0.581062	0.585889	-0.148192	0.79826	0.592267
F40H7.1	0.0229612	-0.00440181	-0.205617	0.155596	-0.0507034	-0.533938	0.160392	-0.0656713	-0.451258
R07C3.4	-0.190864	-0.447193	0.0769315	-0.019749	-0.401557	-0.326089	-0.238903	-0.503221	-0.353349
W08F4.2	-0.206383	-0.486473	-0.315862	-0.207124	-0.272278	0.128156	-0.484406	-0.337035	0.114643
C24A1.1	-0.422773	-0.218153	-0.725825	-0.335184	0.712214	0.65925	0.927004	0.76356	1.00466
F44E2.10	0.23498	0.0187815	0.233433	-0.0215203	-0.0850815	-0.223896	-0.258682	-0.189924	-0.102794
C06E4.2	-0.0652987	-0.0747595	-0.303535	-0.162506	-0.32946	-0.267564	-0.295251	-0.593615	0.095759
C33H5.8	-0.448166	0.359302	0.47949	-0.336545	-0.160516	0.292033	-0.0506261	-0.316195	-0.0782848
C54E4.5	-0.0776525	0.0386804	-0.597674	-0.157687	-1.0435	NaN	-0.897719	-0.619314	0.0197633
F29B9.5	-0.315385	0.0264723	NaN	-0.32577	-0.21839	-0.0540398	-0.315042	-0.358597	-0.0995357
F56B3.12	0.0559564	0.0529385	-0.357818	-0.176232	-0.208403	-0.0175384	-0.134666	-0.14418	-0.232977
K08D10.10	0.0264723	-0.0721498	NaN	0.748259	1.48518	0.555061	0.962687	0.887208	0.885357
W03G1.8	0.273497	0.570385	-1.5106	-0.29956	0.209484	-0.53861	0.0514461	0.44304	-0.773183
Y37E11B.9	-0.00968617	-0.539978	-0.26039	-0.0631773	-0.0370961	0.0689473	-0.166539	-0.0588415	0.319124
Y55F3AR.3	-0.895188	-0.831265	-0.617794	-0.77754	-1.05872	-0.716324	-0.396613	-0.636052	-0.339916
Y67D2.4	0.114643	0.142082	-0.0351038	0.0330151	0.0635651	-0.24664	0.274377	-0.04861	-0.096676
Y71H2AM.21	-0.253903	-0.582532	-0.0830558	-0.282118	-0.352039	0.0694852	-0.297538	-0.440151	-0.168754
F45E4.5	0.114035	0.0313105	0.0159416	0.333631	-0.138561	-0.116576	0.0260379	0.532419	0.210767
K01H12.1	0.233325	0.579363	0.314902	0.38405	0.74384	1.25339	0.955389	1.0959	1.92937
R10H10.6	-0.0207213	0.194454	-0.309243	-0.285737	0	-0.0278342	0.25413	0.144735	0.580675
T28C6.3	0.125873	0.00640724	NaN	0.0743323	0.32655	0.546282	0.258207	0.146221	0.896622
Y4C6A.3	0.478047	0.247285	0.536826	0.368765	-0.0616964	-0.540932	-0.536724	-0.185757	-0.00611748
F42A9.6	-0.0711632	-0.0359842	-0.304625	-0.320513	-0.210314	-0.0905858	NaN	-0.442179	-0.0163018
F58H7.7	-0.669215	-0.68429	-0.857755	-0.457963	-0.42851	0.0493456	-1.99669	-0.517146	-0.00165353
H08M01.1	-0.295533	-0.303731	-0.420109	0.0828626	0.259367	0.616412	NaN	-0.080812	0.409391
Y43B11AR.1	-0.336175	-0.31247	-0.0550428	-0.399093	-0.350672	-0.458447	-0.29413	-0.416682	-0.736524
Y45F10D.11	-0.198573	-0.0079488	0.354182	-0.248375	0.0514079	0.185556	-0.597241	0.0120729	0.283072
F02H6.4	-0.59274	0.241621	1.34897	-0.522122	-0.0164411	0.799826	-0.127112	-0.0728789	0.566202
C01G10.12	0.627423	0.579996	0.995674	0.268408	-0.018754	0.554075	0.26567	0.405894	0.815446
C08E8.4	1.01123	1.80272	1.60486	2.72534	2.94323	3.05982	2.32003	1.50696	2.71333
C10G8.4	1.0126	0.711678	1.85402	1.61985	2.72471	2.29109	1.48803	1.02305	2.29215
F31F4.15	-0.118009	-0.279953	-0.704544	-0.356986	-0.297666	-1.47925	-0.746804	-0.73638	NaN
Y94H6A.2	-0.346692	-0.493959	-0.285157	-0.199149	-0.279005	0.0326047	-0.279926	-0.437131	NaN
B0250.9	0.217256	-0.378732	NaN	0.102064	-0.251312	-0.596103	0.172295	-0.233957	-0.350186
D1086.4	1.39593	0.063815	1.79176	0.873684	-0.0255699	0.277853	0.293599	-0.384498	-0.0423873
B0222.1	-0.781237	-0.561966	-0.733354	-0.391224	-0.579465	-0.0550522	-1.65632	-0.695145	-0.173096
C04E6.12	1.19711	1.39399	1.58496	1.9783	2.38519	0.473371	NaN	0.268105	1.97241
ZK616.8	-0.513233	-0.785646	-1.13124	-0.0630049	-0.737725	-1.06308	-0.457487	-0.675551	NaN
T06E6.6	2.30942	1.15623	0.500205	2.2237	1.28723	0.944505	1.7879	1.54619	NaN
T19H12.6	0.0240231	-0.187063	-0.211297	-0.0766725	-0.139403	0	-0.227162	-0.109624	0.132638
Y116F11B.6	-0.39079	-0.211692	NaN	-0.300659	-0.162362	-0.158065	-0.30592	-0.224706	0.114712
F56E10.3	-0.610571	-0.441576	-0.163926	-0.434503	-0.34603	-0.0168738	-0.471858	-0.332283	0.0208586
Y38H6C.11	0.0156817	0.559651	NaN	0.650254	1.3203	1.01972	1.04755	0.906178	0.867164
F44A2.7	-0.334377	-0.427162	NaN	0.753644	-0.141521	-0.31013	0.357642	0.0522707	-0.137503
F59B1.9	0.079537	-0.116926	0.0452562	-0.0464416	-0.414633	0.0647327	0.113595	-0.0138364	0.107734
T04F3.2	-0.367329	-0.384314	NaN	-0.437858	-0.375758	0.314511	-0.345854	-0.0801704	0.938072
T10C6.8	-0.180278	-0.0152938	0.119804	-0.160907	-0.307509	-0.208629	-0.149438	-0.410088	-0.54565
W01A11.7	-0.591784	-0.382248	NaN	0.0788144	0.515028	0.534174	0.821908	0.264107	0.642448
Y58A7A.6	-0.138498	0.181921	NaN	-0.143993	-0.0680512	-0.18893	-0.534992	-0.418539	-0.544745
ZC190.2	-0.461754	-0.123503	NaN	-0.352801	-0.164058	-0.398549	-0.477541	-0.790253	-0.650926
ZC266.2	-0.0768688	0.24595	NaN	0.273129	0.473201	0.250543	0.244105	0.0701449	0.485427
C27C12.1	-0.326339	-0.160827	0.216343	-0.462564	-0.516451	-0.0808768	-0.555025	-0.57976	-0.138174
C54H2.1	-0.176	0.117133	-0.131244	-0.103972	-0.243766	-0.156558	-0.393464	-0.0981804	0.0464356
F16F9.4	-0.0995357	-0.325142	NaN	-0.227536	0.422943	0.085518	-0.249259	-0.0641303	0.224123
F52E4.5	0.576441	1.10766	-0.0572248	0.604862	0.794446	0.0757675	0.369062	0.572736	0.555588
Y51A2B.1	0.899695	1.82648	1.48601	2.34265	2.76503	3.05823	2.52587	2.11103	2.70802
F23D12.1	1.94725	2.2189	2.18948	1.17154	-0.681318	-0.506707	-1.80667	0.535159	-0.101789
F47B10.5	0.355128	0.349111	NaN	0.24157	0.253757	-0.192645	0.526152	0.275062	0.443607
K10B3.1	0.256815	0.258797	NaN	-0.00390093	0.0545851	-0.109973	0.213071	0.10767	0.060121
Y47D7A.12	-0.553802	-0.462166	-0.00347634	-0.31273	-0.414674	0.0317476	-0.459817	-0.567661	0.0770305
Y73C8B.4	-0.402922	-0.528433	-0.211898	-0.12551	-0.316769	0.0799735	-0.363618	-0.442155	-0.38309
C01C10.2	0.270593	0.214019	0.118645	-0.19388	-0.210218	-0.332355	-0.473931	NaN	-0.645717
F44A6.3	0.214199	0.139579	-0.261838	-0.189002	0.37352	-0.303826	-0.841622	0.175572	-0.275875
Y44A6B.3	-0.129993	0.335239	-0.228906	-0.0457085	0.091602	0.03279	-0.428392	0.158002	-0.213404
ZC404.7	-0.283647	0.0855352	-0.0940726	-0.159151	-0.161956	-0.101757	-0.682664	-0.113161	-0.200392
B0272.2	-0.196892	0.217132	NaN	0.349008	-0.214366	-0.218835	-0.533432	-0.0233325	-0.048363
B0344.2	0.434657	0.478471	-1.21489	0.474456	0.229459	-0.962804	0.447256	0.423426	-1.22594
F19D8.2	-0.676819	-0.198598	1.6462	-0.111687	-0.0769795	0.093913	1.4934	0.469458	-0.0257931
T09B9.3	-0.511646	-0.332556	NaN	0.00608736	-0.169301	-0.221172	-0.886956	-0.334552	0.0203199
T27A10.5	-1.22203	-0.643836	-0.794104	-0.625081	-0.828804	-0.666276	-0.67084	-0.872069	-0.474526
W03H1.2	-0.399331	-0.486269	-0.549403	-0.339397	-0.622434	-0.735129	-1.28019	-0.755124	-0.60598
C24H12.2	-0.380469	0.247904	2.01937	-0.350899	0.19339	0.067392	-1.83289	2.89691	0.680998
Y73B3A.21	-0.748311	-0.0611508	-0.176009	-0.27967	-0.202479	-0.213185	-0.185652	-0.123994	-0.61193
B0511.9a	0.270608	0.345497	0.4879	0.420723	0.245969	0.100067	0.468741	0.390459	0.296906
C01G8.9	0.782962	0.626072	-0.353086	0.305447	0.433824	-0.458498	0.320515	0.533954	-0.846468
C34B7.1	-0.289241	-0.251867	-0.258382	-0.310698	-0.10159	0.560179	-0.172327	-0.369373	0.543479
B0478.2	-0.214924	-0.248719	-0.315355	-0.633031	-0.539394	-0.828184	-0.599727	-0.685176	-0.638074
F56A4.6	2.24921	0.866948	NaN	1.70148	0.683526	2.07756	1.93887	2.26573	0.920566
B0019.2	-0.268648	-0.219292	-0.108007	-0.429279	-0.352302	-0.214739	-0.533281	-0.545863	-0.444219
B0261.1	0.00029	0.20508	0.14094	0.230049	0.814717	1.00817	0.40156	0.644017	0.927616
C27A12.6	0.156575	0.0443568	0.447724	0.127799	-0.149466	0.384432	0.148628	-0.137179	0.295785
R09H3.3	-0.0259174	0.258818	0.415038	-0.208901	0.123989	0.157541	NaN	0.181065	0.415038
T07A9.1	0.0107736	0.254985	0.129728	0.222057	0.0996305	0.22655	0.166131	0.0800501	0.205871
C25A1.3	0.223272	0.0377066	0.560159	0.116956	0.0464303	0.338379	0.147096	-0.0323786	0.255257
F53A9.1	-0.145586	1.04159	0.583901	0.96637	2.03743	2.7976	1.76493	1.75498	2.69485
C07F11.2	0.471848	0.0585422	NaN	-0.156762	-0.0801068	-0.14009	-0.255257	-0.234074	-0.121991
C15A11.3	0.0507373	-0.236633	NaN	-0.150528	-0.190363	0.104815	-0.141098	-0.050297	-0.111031
E03H4.8	0.241008	0.669643	0.355437	0.364868	0.624971	0.634716	0.279795	0.0935928	0.754062
F28B3.5	0.406569	0.352988	0.534576	0.442163	-0.0797929	0.0882271	0.326716	0.170092	-0.184059
F30A10.3	-0.0537741	0.249364	0.370623	NaN	-0.17747	-0.386891	-0.137572	-0.0609515	-0.676666
Y37A1B.15	0.441403	0.461848	-0.614456	-0.0503269	0.481397	-1.03365	0.379952	0.336442	-1.23128
Y38C1BA.3	0.626933	0.191132	NaN	0.307131	0.176934	-0.509317	0.302056	0.273727	-0.127968
Y73F8A.19	0.770177	0.234671	0.363812	0.624611	0.177104	0.762501	0.272433	0.434578	0.860142
Y77E11A.4	0.491047	0.495957	0.416005	0.247025	0.513876	0.514096	0.485956	0.332619	0.642678
ZK792.8	-0.244887	0.191879	NaN	-0.0567924	-0.226068	-0.101695	0.0374747	0.322779	-0.412781
ZK896.2	0.43005	0.923303	0.100734	1.79733	2.03908	2.27786	1.67195	1.34876	1.65007
C06H2.3	-0.566815	-0.0391867	NaN	-0.307955	0.617239	-0.256973	-0.371598	0.152003	-0.174029
C10F3.1	-0.197658	-0.373852	0.860597	0.754348	0.432586	-0.181282	0.275121	0.187714	0.051024
C37H5.5	-0.857607	0.0533295	-0.0329504	-0.235813	0.363591	NaN	-0.136419	-0.0291463	-0.475158
F07C3.1	-0.322381	-0.564703	-0.076131	-0.380894	-0.299486	0.135117	0.0241096	-0.428871	0
F37B4.7	-0.444222	-0.666123	-1.61391	-1.26606	-1.54218	-2.85167	-1.09434	-0.611553	-3.0361
C54G4.9	-0.599383	0.240857	0.201928	-0.38247	0.00948524	0.0641303	-0.209149	-0.151689	0.128105
D2005.2	-0.200619	0.04379	-0.536957	-0.0143903	0.201571	0.759578	0.0488289	0.00474373	0.743554
F25H2.13	-0.348101	0.187996	-0.248516	-0.101717	-0.511786	-0.358597	0.119472	-0.244959	-1.03935
F26H9.2	0.0218243	0.307602	-0.183246	0.130853	-0.037242	-0.124655	0.098923	0.155914	-0.50514
Y24D9A.1a	0.260248	0.182612	-0.454085	0.300769	0.170451	-0.449724	0.456119	0.430404	-0.513495
Y51H4A.15	-0.0274807	0.230194	0.772303	0.0751723	0.552989	0.610128	0.583702	0.475887	0.979499
F39B2.1	-0.88858	-0.663488	-0.0976033	-1.00073	-1.05715	-0.678072	-0.993451	-1.05327	-0.867436
Y71G10AR.2	-0.192301	-0.321756	0.503021	-0.357832	-0.330889	0.0786098	-0.367618	-0.292688	0.339089
F43G9.3	0.170968	-0.194355	0.0860889	-0.139466	0.0110552	0.00851155	-0.0468258	-0.131466	0.0350065
ZK593.8	-0.149481	0.327981	0.518467	0.133317	-0.182591	-0.0208085	0.208172	0.12043	-0.121609
C04E6.7	0.708872	0.198211	0.664763	0.382265	0.0576976	0.586589	0.325438	0.235139	-0.0998006
C05C8.7	1.14613	-0.279302	NaN	1.15545	1.82183	-0.713287	1.29616	-0.654797	-0.929839
DC2.3	0.106915	0.35831	NaN	0.964667	2.28739	1.90531	0.786031	0.807355	0.930459
F31F7.1	-0.180283	0.0292736	0.595828	1.7465	1.97123	2.56802	2.0801	0.592736	1.55329
F32G8.4	-0.747712	-0.770242	-0.286417	-0.635817	-0.750722	-0.749192	-0.695631	-0.809057	-0.960388
C46H11.8	-0.284627	-0.320085	-0.40677	-0.337243	-0.167071	-0.47142	-0.402547	-0.336665	-0.448668
C49A1.4	0.289306	0.171294	0.391716	0.136888	-0.0344427	0.362999	0.408869	0.263034	0.543785
F20G4.1	-0.264204	-0.0520568	-0.300363	-0.0639819	-0.264141	-0.0354571	0.0327434	-0.156086	-0.778347
F22G12.4	0.143138	0.669176	0.431822	0.270349	0.492835	0.111604	-0.0475657	0.832813	0.897286
Y45F10D.3	-0.383264	0.247058	0.403228	-0.168737	-0.274111	-0.0922074	0.132006	-0.139688	-0.453238
Y67H2A.4a	-0.0921574	0.52861	0.203533	-0.0354488	0.313592	0.357322	0.60248	0.332844	0.0787119
Y116A8C.22	-0.0839623	0.792215	1.09201	0.0401808	-0.118253	0.75743	0.191659	0.074962	0.34915
ZC410.3	0.024741	0.0798641	0.131012	0.155208	-0.113878	0.174403	-0.199912	-0.0915803	-0.0594384
C25D7.6	1.26062	0.00120922	2.06552	0.326087	1.2132	1.07093	1.49374	1.03321	-1.00727
C52E4.5	0.128786	0.452181	0.0302147	-0.515072	1.15056	0.888107	-0.0746388	0.553154	0.0555923
F15B9.4	0.318264	0.439735	0.474486	0.0778979	0.652474	-0.573369	0.374639	0.090571	0.0777127
F28G4.1	0.273019	0.21226	0.394279	-0.0962153	1.3155	1.18414	-0.388697	0.436099	1.40235
C41D11.1	-0.350186	0.165059	-0.18595	-0.265142	-0.0587438	0.118877	-0.176878	0.0818771	-0.212806
C43E11.10	0.34085	0.680704	0.401387	0.614636	0.510092	0.324629	0.0075141	0.392148	0.091196
F11C3.3	2.20632	1.32811	0.133995	3.26762	2.12719	0.523146	1.12338	3.586	1.90847
F14B6.6	-0.616157	0.319724	NaN	-0.367933	0.367419	0.0703893	-0.109347	0.215937	0.263034
F31C3.4	0.184824	-0.0345171	0.532831	0.195648	0.197527	-0.1085	0.138086	-0.155974	0.204288
Y41E3.3	-0.275466	-0.400848	-0.429893	-0.206309	-0.137996	-0.00799281	-0.190382	-0.334028	-0.150825
Y66H1A.2	0.392906	0.142633	0.33516	0.374395	0.0997443	0.225457	0.0107664	0.0929594	0.529811
Y116A8A.9	-0.638929	-0.285043	-0.280108	-0.0798857	-0.441768	-0.713077	-0.446938	-0.389841	-0.429893
F25B4.4	-0.135412	-0.27351	0.101809	-0.385406	-0.277894	-0.16279	-0.0825605	-0.254835	-0.0911779
F25E5.7	-0.0449914	-0.321004	NaN	-0.099584	-0.0726602	-0.195016	-0.272815	-0.221172	-0.316259
F55A12.5	0.054181	0.557326	-0.241008	0.136204	-0.365472	-0.656896	0.138314	-0.224417	-0.885007
K07C5.1	-0.0805434	-0.00212133	-0.300819	0.496025	0.00288333	-0.217496	-0.511999	-0.23568	0.0125916
R10D12.14	-0.412185	-0.550301	-0.646627	-0.189648	-0.718592	-1.0214	-0.373289	-0.801349	-1.07658
R11H6.5	0.0150871	0.277357	0.137184	0.186645	-0.0311253	0.102348	0.0353519	-0.0460202	0.315967
T08G5.5	-0.508319	0.0676992	0.110394	-0.393437	-0.574451	-0.118349	0.407	-0.547645	-0.475045
T10G3.6	0.136657	0.128255	0.796069	-0.044623	-0.182919	0.34074	-0.429657	0.427283	0.764597
VC5.2	-0.127917	0.0629068	NaN	0.0946368	-0.0389013	0.309509	0.311202	-0.0998352	0.0657545
W02F12.6	0.582713	0.904064	0.961418	-0.467913	0.744603	0.834386	0.194087	NaN	0.101538
Y75B12B.6	-0.886073	-0.126155	-0.122397	-0.285255	0.629402	0.243983	-0.63149	0.805809	-0.187031
ZK1037.6	-0.171855	0.689299	NaN	0.256505	0.668116	0.282143	0.175087	0.00769441	0.230484
B0272.3	-0.0570873	0.4975	0.731638	0.309503	0.33652	0.377554	0.323703	0.074565	0.469163
C11H1.2	-0.295045	0.0663425	0.344383	-0.202908	0.00319534	0.206451	-0.252725	-0.184542	0.38676
C14H10.1	0.569499	0.0514997	0.0898856	-0.0355633	0.0174874	-0.503357	-0.209967	-0.3076	0
C34E11.1	0.434403	0.336206	-0.0493661	0.628812	0.809213	0.760386	0.634701	0.460765	0.45963
C35B8.2	0.101914	-0.292587	-0.547488	0.0832214	0.0354296	0.219907	0.101517	-0.145368	-0.275007
D1009.3	0.00336264	-0.179329	-0.139105	0.0803446	-0.171976	-0.228401	-0.00614157	-0.0779636	-0.203246
F52F10.2	-0.0323053	0.177209	0.107528	0.163177	0.299808	0.0877289	0.0722262	0.394573	1.42276
F53E10.4	-0.0384742	0.854365	0.608702	3.4434	3.63061	3.88308	2.85169	2.94309	4.35826
H14N18.1	-0.51202	0.508783	-0.245257	0.693815	0.718336	1.21324	-0.376376	0.348219	1.73894
H43I07.1	0.195675	0.230864	0.377563	-0.0647638	-0.0714056	-0.208443	-0.146052	-0.220925	0.350393
R04B5.4	-0.686049	0.421724	0.400377	-0.573928	-0.13365	-0.425454	-0.184425	-0.273885	0.524776
ZC487.4	0.185883	-0.00566875	0.280552	0.0250319	-0.0901246	0.150176	-0.308989	-0.131344	-0.0329146
ZK682.2	-0.0791439	-0.0448027	-0.226029	0.169047	-0.334082	-0.240337	0.459432	-0.323634	-0.217175
H27M09.3	-0.330698	-0.501252	-0.0941824	-0.428349	-0.87422	-0.735237	-1.05845	-1.15887	-1.53777
H27M09.4	-1.23522	-0.691421	NaN	-0.513102	-0.270543	-0.498069	-0.643403	-0.714747	-1.02733
C30G4.4	-0.617865	-0.305539	0.0418202	-0.11004	-0.0816433	0.4842	0.0140905	-0.0679656	0.717413
C52B9.9	-0.465053	-0.401284	NaN	0.148365	0.0878527	0.310929	0.00270928	-0.236493	-0.332983
K04G2.2	0.259835	0.285275	0.35821	0.00796331	-0.231159	-0.16609	-0.106638	-0.0382331	-0.378425
F59A7.5	0.12749	0.33613	NaN	0.0113848	0.387771	-0.0668315	0.0563075	0.32662	0.0123838
K11D12.12	-0.0562891	0.395815	0.452512	-0.224456	0.0924462	0.560468	NaN	0.319279	0.725661
M03E7.5	0.203936	0.592899	0.769789	0.166225	0.150936	0.120294	0.484386	0.378043	0.669802
T05C3.5	0.852927	0.195044	1.20051	NaN	3.10744	0.131386	2.91304	3.85175	0.530446
F56G4.1	0.421243	0.471953	0.294905	1.06083	1.33547	1.0305	NaN	0.785406	1.53862
ZC404.8	0.283443	0.409525	0.770507	0.270636	-0.387681	-0.080776	-0.419607	-0.159254	-0.552989
C04E7.2	0.293928	0.423472	0.253975	0.0929329	0.177576	0.115942	0.222392	0.290996	0.115993
C27C12.7	-0.301347	-0.294834	-0.186816	-0.125283	0.0608822	0.457548	0.561272	0.187086	0.220447
C44H4.1	0.574928	0.385551	0.201258	0.532151	0.113899	0.461786	0.426724	0.23816	0.386279
C46H3.2	-0.22671	0.0331669	-0.270581	-0.198472	-0.222392	-0.257158	0.662965	0.0808444	-0.111968
F57F4.3	0.184106	-0.119623	-0.477429	0.192116	0.242209	0.810989	0.255736	-0.134218	0.345497
K08B12.2a	0.181824	0.14426	-0.651517	0.313911	0.326939	0.269701	0.287519	0.418497	0.320515
T19A5.1	4.01151	-0.050571	1.34514	3.03715	2.92811	1.44691	3.29447	-0.105155	-0.232845
W05E10.4	0.296856	-0.074522	0.681581	-0.221578	0.984893	0.41579	1.16367	-0.128008	0.535295
Y97E10AR.4	0.298819	0.384272	0.763456	0.465848	-0.27615	0.0731665	-0.129701	-0.0407628	0.255501
Y113G7A.8	-0.239827	0.10173	-0.567041	0.469485	-0.107484	-0.209228	0.148523	0.124482	-0.0935408
C02B8.6	0.290089	-0.0560765	0.0934917	0.0831353	0.0420389	0.172787	0.231172	0.12968	-0.0546935
C03B1.13	-0.35946	0.032336	0.275443	-0.109229	0.175815	0.383483	-0.0418202	0.0940582	0.55283
C16H3.3	-0.167503	-0.22062	-0.459432	0.0224416	-0.187831	-0.426892	-0.047618	-0.178653	-0.65044
F17H10.2	0.0487153	0.866434	0.387529	0.958421	1.52356	1.20658	0.955276	0.819121	1.41277
F20B6.3	-0.053242	0.371969	NaN	0.439387	0.114333	1.50696	0.0712001	-0.182443	0.935391
F53A9.10	-1.00596	-0.821512	-1.68789	-1.35071	-1.1147	-1.94702	-1.61338	-1.47253	-1.75967
F53H8.4	0.105909	-0.0955301	-0.575623	NaN	-0.0902877	-0.513871	-0.522004	-0.215169	-0.53706
K04C1.3	0.0494122	0.411938	-0.0101957	0.336556	0.223965	0.391191	0.134017	0.307931	0.387381
K08H2.1	-0.138087	-0.352022	-0.49502	-0.346934	-0.258888	-0.150492	-0.844599	-0.458384	0.469977
R09F10.8	-0.119203	-0.0673369	0.606179	-0.136377	-0.127548	-0.39751	-1.20282	-0.0985549	0.545434
T21B6.1	0.399407	-0.0833946	-1.13027	0.161201	0.0240287	-0.650889	0.391404	0.171905	-0.290802
Y102A11A.3	-0.305847	-0.344537	NaN	0.503231	0.58547	1.18548	0.866733	0.422194	-0.153044
ZC373.2	0.665721	NaN	-0.00713849	0.200243	0.920561	0.199517	0.64903	0.546435	0.115505
B0564.6	-0.408079	-0.292555	-0.501218	-0.322968	-0.24497	-0.0722659	-0.291015	-0.306161	0.105378
T23G11.4	-0.216537	-0.0572119	0.19643	-0.200368	-0.193419	0.0332452	-0.0657187	-0.242303	0.311879
T24D1.4	0.430453	0.27735	0.237751	0.376965	0.25581	-0.0154065	0.223688	0.108868	0.291889
Y23H5A.3	0.0269312	0.188762	0.501422	0.147892	-0.00812788	-0.00679985	0.274828	-0.0597652	0.211114
K06A5.7	0.151618	0.347148	-0.33683	0.0878029	-0.261881	-0.635689	-0.0952675	-0.0419374	-1.23202
F35C8.4	0.290677	-0.0890573	-0.205114	0.113484	-0.0073313	0.124499	0.116024	-0.155045	0.546216
K07G5.6	-0.397116	-0.181987	-0.0687436	-0.400911	-0.513103	-0.385611	-0.487352	-0.578276	-0.268703
F52D1.1	-0.777183	-0.796716	NaN	-0.937562	-0.912906	-0.947804	-0.691709	-0.719688	-0.956931
M01A12.1	-0.921894	-0.463505	-0.635608	-0.809799	-0.679951	-0.67998	-1.13991	-0.66462	-0.626309
H28G03.6	-0.0330402	0.0529744	NaN	0.179963	-0.188883	-0.193604	0.263686	0.0449123	-0.834322
K02G10.3	0.0890377	-0.0573822	-0.0785334	-0.23083	-0.622979	-0.9958	-0.39486	-0.582879	-0.980635
R04D3.4	0.209992	0.255803	0.535244	0.0821685	-0.00498337	0.103183	0.15287	0.216079	0.403268
T10B10.3	-0.747079	-1.17281	-0.0562776	-1.10513	-1.23545	0.0453146	-1.15967	-1.12047	-0.112332
T10H10.3	-0.376869	-0.259292	-0.20636	-0.286968	0.0105582	0.530107	0.152619	0.0227599	0.404885
W10G6.3	-0.0749466	-0.0967982	-0.276544	-0.605739	-0.491647	-1.09857	-0.415192	-0.604325	-1.27581
Y41G9A.4b	0.191205	0.00589109	-0.474538	-0.271074	-0.205281	0.229482	0.0893748	0.133052	-0.0968616
F31D4.9	-0.220853	-0.122673	-0.12988	-0.95579	-0.557395	-0.921997	-0.384334	-0.287738	0.131317
F58G1.1	0.184148	-0.0170464	-0.00833708	0.0169655	-0.141599	-0.324098	0.138716	-0.140289	-0.204359
T22A3.5	0.130134	0.358956	0.308122	0.334222	-0.117064	-0.107303	0.427212	0.284641	-0.592955
W09G3.6	0.509799	0.725433	0.254397	0.453546	0.287496	0.358665	0.531224	0.546697	0.447157
F10D7.3	-0.278891	0.402586	0.510344	1.88248	1.26732	3.20519	2.49388	1.47214	2.7797
F13C5.1	0.00426351	-0.103649	-0.201756	-0.108743	-0.106328	0.151825	0.0414648	-0.164122	0
F48E3.4	0.54141	0.688647	0.485192	0.624199	0.62959	0.259891	0.0886173	0.446114	0.577794
F59F3.1	0.0723628	0.0155131	-0.457727	-0.14439	-0.0183319	-0.328487	0.359808	0.0276563	-1.19438
H05G16.1	-0.611371	-0.662278	-0.854988	-0.593205	-0.698687	-1.15063	-0.620689	-0.677782	-1.46467
M163.4	-0.0317962	0.249625	0.141783	0.0994576	-0.157762	0.0614551	-0.277295	0.528944	0.260764
T04G9.3	-0.277884	-0.125427	-0.306661	-0.0610002	-0.182321	0.143562	-0.409623	-0.267452	0.232939
T07F12.4	0.0120059	-0.141728	-0.376563	0.0838726	0.225767	0.160773	0.230368	0.184875	-0.153623
T27A10.6	-0.592444	-0.274346	NaN	-0.594824	-0.456638	-0.556699	-0.206451	-0.619292	-0.775877
W04G3.1	-0.16085	-0.162114	NaN	-0.171869	-0.324189	-0.755425	-0.0715305	-0.268807	-0.60812
Y54G11A.8	-0.360176	-0.132277	0.0335526	-0.201853	-0.0813605	-0.391247	0.0968958	-0.124243	-0.350793
T06D10.1	-0.711353	-0.343891	NaN	-0.716316	-0.490103	-0.701089	-0.484596	-0.370164	-0.607683
T10B11.6	0.549523	0.332398	0.606266	-0.180141	0.180874	-0.267315	-0.26204	-0.155354	0.841788
W04A4.5	-0.112657	-0.320966	-0.93009	-0.248223	-0.176664	-0.42847	-0.0896757	-0.244797	-0.755369
F08B12.2	-0.271463	-0.28273	NaN	-0.118441	-0.111031	-0.456514	-0.135352	0.107413	-0.25292
F08G12.8	-0.656855	-0.183563	NaN	-0.702784	-0.302819	-0.261894	0.157303	-0.198879	0.028289
F55D10.3	-0.00494497	-0.211372	-0.604291	-0.407878	-0.508612	-0.631491	0.0192245	-0.265524	-0.724569
F57C7.1b	-0.205264	-0.28147	-0.641313	-0.373472	-0.186652	-0.392317	0.231741	-0.225057	-0.853375
K10C2.3	0.435507	0.343005	0.274579	1.35534	0.295723	0.219566	1.551	0.58866	0.871615
R173.1	-0.0326662	-0.234064	-0.706269	-0.618307	-0.0964014	-0.344627	-1.33266	-0.393211	-0.129854
T02C5.3	0.403322	0.149686	-1.14713	0.333407	-0.0325534	-0.0138306	-0.529737	0.486664	-0.0749231
T22H6.6	0.746224	0.200057	-0.383869	0.48887	0.0253424	0.478991	0.196158	-0.0527415	-0.248607
R06C7.10	-1.27649	-0.647901	-2.1537	-0.78458	-0.657591	-0.953962	-0.508069	-0.768995	-1.83942
ZK54.2	-0.214706	-0.350433	-0.177445	-0.0374921	-0.165963	0.365133	0.00307195	-0.222806	-0.274383
F35F10.12	1.16791	0.618321	-0.0544478	1.53948	0.584963	0.527096	0.445524	0.617056	0.387661
T03F1.1	0.186086	0.0503595	-0.346241	0.265967	-0.174902	-0.624243	-1.03757	-0.206045	-0.556696
T04D3.5	0.334128	0.378338	0.489056	0.472388	0.119233	0.0479345	0.377563	0.400432	-0.021976
T27F6.5	-0.0884688	-0.159613	-0.171995	0.038206	-0.258491	-0.307234	-0.217098	-0.200742	-0.0691046
W01A8.1	-0.247076	0.0762105	-0.0264954	0.385639	0.143913	0.0800221	-0.62084	0.0524362	0.196481
Y52B11A.2	0.395052	0.759513	1.01273	0.0573213	0.287377	0.0204641	0.22405	-0.0119869	0.462603
Y74C9A.5	-0.408129	-0.160171	-0.363764	-0.321121	0.162037	-0.487049	-0.782662	-0.216693	-0.385099
ZC247.1	-0.208453	0.0752666	NaN	0.144683	0.387967	0.00243906	0.401583	0.365744	-1.32193
ZC434.4	-0.0486023	0.402098	0.175762	-0.0244384	0.0858287	0.0455669	0.145601	0.109704	0.371432
C01F1.6	-0.318717	0.180754	-0.327073	-0.34724	0.129714	-0.212706	-1.0609	-0.326865	-0.359634
C27A2.1	0.258533	-0.000322	-0.187898	0.106456	-0.380594	-0.436401	0.066671	-0.130316	-1.21864
C50D2.7	-0.251732	0.0922586	0.00519894	0.157009	0.0958601	0.142019	0.0603221	-0.143364	-0.00480096
C56C10.4	-0.141176	-0.301857	-0.0757543	-0.23059	-0.23299	-0.176492	-0.342136	-0.419385	0.0873178
F09D1.1	-0.438121	0.280108	0.0793225	0.00953325	-0.0609681	-0.0111693	0.00538658	0.00289414	-0.134137
F10E7.9	-0.429168	-0.438252	NaN	-0.260671	-0.1686	-0.184918	-0.195875	-0.407071	-0.550003
F31E8.4	0.491853	0.229204	0.688285	0.282843	0.448311	0.681698	0.237424	0.237882	0.935138
F34D6.4	-0.5101	-0.178436	NaN	-0.301839	-0.309544	-0.0904153	-0.777608	-0.5832	-0.312278
F52H3.4	-0.256193	0.269847	0.519727	0.171019	-0.069057	0.143364	-0.188592	-0.196721	-0.0592972
F54C9.6	0.0397462	0.140104	0.2858	0.249149	0	0.104853	-0.0555534	0.0453409	0.0841354
K06A1.3	-0.210162	-0.254157	-0.199638	-0.085908	-0.0956741	0.095759	0.00532352	-0.117479	1.08387
R153.2	1.30903	0.0918071	0.93457	0.46593	1.32666	0.736392	1.13717	2.84734	0.525451
Y47H9C.5	-0.494765	-0.369346	-0.173065	-0.359364	-0.364222	0.245387	0.209809	-0.295574	-0.0189582
Y106G6H.3	0.275359	0.302784	0.224189	NaN	0.72411	0.836656	0.102958	0.254164	0.94088
Y110A7A.15	-0.312923	-0.0937949	-0.0178815	-0.32225	-0.420296	-0.277664	-0.583081	-0.371913	-0.428579
B0334.2	0.111867	0.225066	0.270282	-0.195626	-0.0466995	0.0202345	-0.109178	-0.128538	-0.105845
C18A3.1	0.053855	-0.0992503	0.636864	-0.0477714	-0.181646	0.230654	-0.0497212	-0.273376	0.0962154
C47D12.4	-0.862191	-0.800612	-1.86947	-1.3502	-0.964463	-1.83449	-1.36781	-1.34477	-1.71661
F01D5.8	-0.205469	0.339358	NaN	0.554024	1.56974	1.42014	1.09827	0.782582	1.48408
F07H5.3	0.0353398	0.252253	-0.142577	-0.245731	0.245451	-0.133696	0.144267	-0.11	-0.0150513
F23F1.7	-0.14439	0.231769	0.350133	-0.708951	-0.284506	-0.47782	-0.873043	-0.44859	-0.347271
F45C12.15	-0.062179	0.301169	0.54526	-0.115281	-0.282166	0.0533494	-0.138976	-0.0730018	0.0259952
K02E7.4	-0.74593	-0.657278	-0.303124	-0.536346	-0.246494	0.0273938	-0.985191	-0.504063	0.0508812
Y47D9A.2	-0.91683	-0.287624	-0.631861	-0.572826	-0.378481	-0.151843	-0.619359	-0.630816	-0.356907
Y54E10BR.1	-0.103623	0.0122784	0.0142984	0.00548338	-0.181907	-0.478433	-0.29956	-0.150417	-0.808304
Y65B4A.2	-0.702973	-0.497185	-0.5192	-0.401959	-0.454192	-0.301003	-0.884135	-0.622277	-0.657436
Y105E8A.21	-0.267405	0.178634	0.09629	-0.379225	-0.339727	-0.336113	-0.232661	-0.232856	-0.680353
ZK973.9	0.0389734	0.379209	0.326083	0.199248	0.17588	0.228142	-0.599664	0.062409	-0.119206
AH6.5	0.268236	0.0837513	0.0457273	0.0924136	0.0458368	-0.622775	-0.438515	-0.210471	-0.595495
C14A4.14	-0.0044232	0.301706	NaN	0.22619	0.0937821	-0.127379	0.229714	0.275884	-0.337035
C33F10.4	0.0283737	0.502954	0.588165	0.35017	0.356719	0.379589	0.601635	0.271027	0.749961
E01F3.1b	0.510859	0.0831477	0.0242143	0.580499	0.050779	0.547801	0.382649	0.11173	-0.40409
F21H12.6	-0.0471781	0.0325403	-0.415307	-0.0940705	-0.630417	-0.128416	-0.224197	-0.254241	-0.663603
F59E12.13	0.333298	0.275608	0.597629	0.348983	0.851276	0.678829	-0.279954	0.548126	0.326574
M106.2	-0.189804	-0.128608	0.085712	-0.0907959	-0.265914	0.200944	-0.914864	-0.309006	0.280032
Y37E3.1	-0.136219	0.386036	0.670199	-0.0967287	0.0848029	0.464841	0.219726	0.261714	0.577135
Y39G10AR.10	-0.742536	-0.161982	-1.01008	-0.0551587	-0.345702	-0.329705	0.369165	0.0857298	-0.21691
Y92H12A.2	-0.130322	0.110282	-0.77458	0.202603	0.785393	-0.0576107	0.837652	0.652407	-0.0184372
Y105E8A.3	-0.204987	0.0581749	-0.541241	-0.382632	-0.274507	-0.656496	-1.12374	0.0895151	-0.432385
ZK265.5	-0.342544	-0.160089	0.0635486	-0.247736	-0.0864588	-0.00177621	-0.550986	-0.273809	0.182586
C29H12.1	-0.00459788	0.0884221	0.469791	0.100521	0.0867403	-0.0813703	-0.338461	0.0371697	0.321406
C32D5.5	-0.189387	0.441451	0.9737	0.354018	0.347767	0.243076	-0.0318906	0.450403	0.351074
D1069.2	-0.377326	-0.570795	-1.15862	-0.654724	-0.616791	-1.12216	-0.820118	-0.733747	-0.738092
D2085.3	-0.124736	-0.206686	NaN	0.123631	-0.417757	-0.726981	-0.256126	-0.254655	-0.912257
F13D12.9	-0.0361845	-0.206309	-0.239412	-0.127748	-0.079487	-0.267962	0.148279	-0.0720275	0.194912
F15A4.11	0.177882	-0.115715	0.0089331	-0.403862	0.114333	-0.319735	NaN	-0.45574	0.387194
F35H8.6	0.20228	0.143087	0.256098	1.15319	0.684244	0.547488	0.667924	0.515458	0.880418
F39E9.2	-0.16601	-0.0381964	NaN	0.548083	0.0763958	-0.368645	-0.138828	0.0152668	-0.321928
T14D7.2	0.764434	0.0204285	-0.82088	-0.107654	0.11711	0.305326	-0.573358	0.235985	-0.0883558
W10C6.1	0.2565	0.494566	0.152912	0.177555	-0.185498	0.36571	0.673041	0.16328	-0.535244
Y17G7B.4	0.406223	0.313043	0.419262	0.325953	0.212311	0.0107065	0.237797	0.207653	0.449507
Y51B9A.4	-0.00946033	0.37178	NaN	0.328864	0.162157	-0.155518	0.574838	-0.00765354	0.187627
Y51H7C.7	-0.181462	0.286805	-0.0825695	-0.281473	-0.063206	-0.203817	-0.210632	-0.11827	0.486348
B0361.3	-0.0909463	0.385096	-0.213305	0.166882	0.0762032	0.293466	0.190783	0.051859	-0.182739
B0393.6	0.0686084	0.0586413	0.0885827	-0.185925	-0.28132	0.0345337	-0.238288	-0.490139	-0.626387
C14B9.3	0.0397462	0.285029	-0.226991	0.115728	-0.0106316	0.114123	-0.0646781	0.125265	-0.532221
C16C10.3	0.708304	0.669943	-0.451342	0.435826	-0.0389429	-0.939071	0.406345	0.311654	-1.5026
C38C10.2	-0.0589345	0.550147	0.197618	0.313959	0.170801	0.109098	0.0789829	-0.125906	-0.164162
C40H1.1	0.00159323	-0.253379	-0.453081	-0.236198	-0.359706	-0.952443	-0.251662	-0.385755	-0.746685
F10E9.8	-0.499274	0.247003	0.160936	-0.0150394	-0.21661	0.0577155	0.212304	-0.0256486	-0.792288
F43C1.4	-0.056066	0.0473057	0.0453716	0.253384	-0.273096	-0.214471	-0.150356	-0.162638	-0.167573
F57B9.3	0.252458	0.330091	NaN	0.846789	0.550837	0.472753	0.579865	0.257798	0.342888
F59A2.4	0.278133	0.575877	0.539661	0.57778	0.481248	0.59311	0.428973	0.426714	0.7884
M01F1.8	0.0808831	0.483441	0.626346	0.421371	0.222571	0.389228	-0.0207785	0.264436	0.671287
M88.7	-0.152999	0.306168	0.434118	-0.0887182	0.0605914	0.152003	-0.0239165	0.0610071	0.535642
W08F4.3	3.48081	1.08687	0.192984	3.416	2.72415	0.525371	1.96497	3.06031	-0.015183
Y48C3A.9	-0.308366	-0.29029	NaN	-0.372964	-0.121487	-0.389412	-0.173358	-0.367946	-0.302796
Y48E1B.9	0.595473	0.258709	0.956373	0.441562	0.42781	0.825097	0.241848	0.263728	0.696608
ZK20.5	0.310308	0.519699	0.592145	0.183008	0.294738	0.173451	0.126604	0.028086	0.0804679
B0303.9	-0.029878	0.100266	0.474363	-0.0200296	-0.0484081	0.0823277	-0.149295	-0.181032	-0.0724518
C09F5.2	0.246346	0.281851	-0.0201154	0.459833	0.513876	0.317325	0.439456	0.307153	0.505991
C34C12.2	0.0733932	0.587617	0.608809	0.198962	0.0926213	0.322723	0.271422	0.230904	0.093635
C35D10.4	0.169273	-0.00696238	-0.025494	-0.0257928	-0.275205	-0.131818	0.0967102	-0.16486	-0.555133
F01F1.11	0.133856	0.2562	0.549503	0.116921	-0.0148187	0.354726	-0.0974694	-0.0686001	0.354824
F09G8.2	0.418931	0.246794	NaN	0.212153	0.446846	0.745294	0.4719	0.380723	0.0529489
F35G12.12	0.188345	0.303014	0.795492	0.272507	0.167286	0.434311	0.020785	0.13443	0.401952
F37C12.2	0.13285	0.435298	0.662438	0.63981	0.570444	0.642573	0.460264	0.271453	0.60498
F54G8.3	0.140129	-0.0363169	-0.0976632	0.533577	0.220465	0.169925	0.659584	0.367892	-0.332869
F56D2.3	-0.442337	-0.479993	-0.537925	-0.318619	-0.401721	-0.529801	-0.394935	-0.498019	-0.533577
K06H7.4	-0.435971	-0.0645021	0.489665	0.250444	0.268476	0.730853	0.16858	0.18456	-0.103798
K10D2.2	0.397825	0.395131	-1.15445	0.105037	-0.114649	-1.46058	0.249696	0.289452	-1.77428
Y46G5A.8	-0.199565	0.388432	NaN	-0.32071	0.126488	0	-0.00984781	0.316973	-0.0225426
Y46G5A.31	0.0579767	-0.26358	-0.816768	-0.284248	-0.427682	-0.921351	-1.16965	-0.432177	-0.834744
Y57A10A.13	0.105075	0.319753	0.322655	0.307535	0.0267019	0.0641303	0.755625	0.171982	-0.488839
Y57A10C.1	-0.0448965	0.688163	0.916168	0.0511935	0.115674	0.418143	0.124447	0.496832	0.507187
ZK1290.4	0.110752	-0.121509	-0.0592036	-0.0522815	-0.259479	-0.0545793	0.693487	-0.16152	-0.244862
ZK1321.2a	0.195297	0.00837237	-0.0173299	0.119095	-0.0510217	0.260012	-0.710493	0.0725471	-0.104772
C27F2.10	0.257825	0.169925	-0.101501	0.153402	-0.206514	-0.260236	-1.22075	-0.241008	-0.259161
C29E4.2	-0.0709218	0.150898	-0.0412816	0.152106	-0.279245	-0.378316	0.111893	0.0209596	-0.49919
E02H9.8	0.0147215	0.293359	NaN	-0.0846479	0.413776	-0.0710831	0.494976	0.294961	0.216492
F31E3.2d	0.00246258	-0.134318	-0.854771	-0.017626	-0.0959592	0.109122	-0.192778	-0.0553936	0.274746
F53A2.7	-0.546327	-0.259155	0.0302305	-0.303687	-0.595122	-0.376138	-1.526	-0.573471	-0.45244
F54E7.5	-0.0865932	-0.278276	0	0.0249408	0.336267	1.04274	-0.297209	0.0617713	1.47861
K02F3.1	-0.357624	0.210897	0.582375	-0.393408	-0.0895613	0.195606	-0.421533	-0.0874628	0.866924
T24H7.2	-0.636131	-0.291882	-0.106259	0.322131	-0.326574	0.0144706	0.650111	0.128258	-0.0306968
Y54E2A.12	0.124441	0.00496793	0.0875318	-0.149031	-0.1074	-0.142574	0.0521785	-0.0926413	0.122538
ZK1127.4	0.224494	0.141814	0.0446858	0.117064	0.125531	-0.120294	0.187058	0.190424	0.145361
B0523.3	-0.080116	0.214265	0.271805	-0.180916	-0.291198	-0.247282	-0.24522	-0.227493	0.264921
C02F5.4	0.276654	0.285755	0.468576	0.298751	-0.110291	-0.0648114	0.194534	0.0628698	0.02985
C26E6.3	0.0429719	-0.318244	-0.646137	-0.0590008	-0.129096	-0.698677	-0.116814	-0.195371	-0.0622842
C48B4.11	0.687521	0.296662	0.75952	-0.00386783	-0.00200516	-0.139705	0.12979	0.105143	0.290097
F25B5.1	0.0425713	0.208549	-0.437243	0.462504	0.736502	1.19365	0.656147	0.325486	0.258068
F45H7.6	-0.197807	-0.101349	NaN	0.209847	0.421351	0.412598	0.0740006	0.0641303	0.594878
H06I04.2	0.365206	0.245577	0.0112273	0.12	0.0913826	-0.377283	-0.109373	0.165778	0.250082
H38K22.1	-0.264145	0.189868	0.451749	0.0656926	-0.353826	0.158813	0.278742	0.247355	-0.854506
R144.11	0.516917	0.50943	-0.171953	-0.351165	-0.328054	-0.528819	-0.0616923	-0.298617	-0.186413
Y48G9A.1	-0.6985	-0.52501	-1.08463	-0.534391	-0.0921661	-0.435487	-0.138148	-0.526546	-0.330739
Y75B8A.3	-0.127067	-0.406412	NaN	0.356967	0.362126	0.56336	0.571869	0.369914	0.359542
ZK370.5	0.00391863	0.0701878	-0.114655	0.0613773	0.147609	0.0374236	0.144764	-0.0740639	-0.0015083
B0546.2	0.414262	0.56852	0.481882	0.305763	0.348773	0.570961	0.347057	0.137223	0.0154681
C02B10.3	0.27523	0.480428	0.164365	0.308706	0.492523	0.122239	0.466201	0.392503	0.178481
C27D8.3	-0.490071	-0.325637	-0.403695	-0.559103	-0.310066	-0.177473	-0.336147	-0.526673	-0.392317
C30H6.6	0.0519947	0.178146	NaN	0.115477	0.0745469	-0.24591	-0.123658	-0.0598094	-0.313158
C50F7.5	0.493815	1.84687	1.14593	4.47668	NaN	5.96661	4.61321	4.13446	5.8665
C55C3.5	0.497187	0.197679	0.371969	0.289712	-0.0574041	-0.313981	0.249813	0.0609906	-0.607047
F27C8.6	0.0508128	0.452244	0.735382	0.134881	0.155316	0.227875	-0.158879	-0.196934	0.195609
F53H1.1a	-0.563397	0.141737	0.0299947	0.142512	-0.0368368	0.280402	0.19163	0.171046	-0.465053
F55G1.6	0.571936	0.432943	0.619764	0.218126	0.234324	0.17428	0.18946	0.0949964	0.0455969
R13A5.5	-0.787323	-0.548742	NaN	-0.358922	-0.0261523	-0.191333	-0.00452964	0.0143553	0.103254
R74.2	-0.906024	-0.311944	NaN	-0.971671	-0.132638	-0.451563	-0.630766	-0.816446	-0.63743
T19C3.3	-0.44231	-0.00524933	NaN	-0.69256	0.706152	0.149962	0.420576	0.459195	1.00276
Y32H12A.7	0.126964	0.0323644	0.130349	-0.0698167	-0.222392	-0.122776	-0.0370769	-0.130537	-0.0415312
Y37D8A.21	0.0286007	0.408936	1.04935	-0.184855	0.0187595	0.527106	-0.0847275	0.12089	0.437361
Y47D3B.6	0.637366	0.362905	0.274382	0.37588	0.473519	0.230157	0.464197	0.500766	0.0358462
Y66A7A.5	-0.319011	0.651725	0.451874	0.0123483	0.266174	0.0953479	0.0716378	0.344564	-0.378512
Y66D12A.23	-0.0668919	0.137236	0.605902	0.14099	-0.232116	0.0331669	-0.254505	-0.227268	0.129837
ZC155.3	-0.290001	0.196196	0.0781787	-0.0612733	-0.575603	-0.160465	0.0921627	-0.0610294	-0.607683
ZK121.1	-0.0664012	0.527333	0.897204	-0.171735	0.20434	0.315929	0.411099	0.329308	0.946514
ZK1236.2	-0.191171	-0.0647081	0.426548	-0.218742	-0.0179106	0.159177	-0.168217	-0.292917	0.162308
B0035.5	-0.281182	0.177866	0.239233	0.11577	-0.171112	-0.0537713	-0.0052943	-0.15039	-0.106389
C25G4.11	0.0915966	0.112255	0.0991934	0.0393217	0.183459	-0.0374747	0.131072	0.078141	0.443429
C47E12.3	0.173003	0.184521	0.501226	0.0837327	0.0287504	0.198967	-0.0317787	-0.0251671	0.166785
C49C3.6	-0.0916305	0.163058	0.820789	0.0535655	-0.208304	0.569056	-0.0970566	-0.0220263	0.593316
F22B3.4	0.665311	0.709423	0.80459	0.309399	0.00566738	-0.471668	0.109018	-0.0470243	-0.646018
F49F1.1	0.434174	0.754493	1.24479	0.773808	1.00213	1.65422	0.608855	0.145984	1.22501
R07E5.10	0.00972971	0.297345	0.33039	0.371194	0.759293	0.706154	0.67936	0.542915	0.807638
T10F2.2	-0.269287	-0.0711476	0.274836	0.000619	-0.124896	0.128962	-0.185746	-0.116166	0.779295
Y42G9A.6	-0.383081	-0.294365	0.124545	-0.35831	-0.356662	-0.152578	-0.552934	-0.625605	-0.495208
Y54H5A.4	-0.0156533	-0.184873	0.50951	-0.190882	-0.215145	0.158606	0.137777	-0.487893	-0.25634
Y92C3B.1	0.243391	0.887243	0.849194	0.105209	0.481703	0.849583	0.631133	0.724989	1.60733
ZK783.4	-0.0119869	0.336801	-0.172316	0.0783556	-0.576585	-0.111389	0.600392	0.0981343	-0.811052
ZK1098.2a	-0.169925	-0.258358	0.494264	-0.286928	-0.457562	-0.035877	-0.469788	-0.674681	-0.205632
C10G6.1	-0.459432	0.155209	-0.164494	0.423861	1.1871	0.988582	0.605566	0.743415	0.737569
C42C1.7	0.0312509	0.472451	0.130584	0.140682	0.739968	1.10535	0.657554	0.0913072	1.01246
C44B12.1	0.855995	1.01741	0.517707	0.80506	1.04451	0.458392	0.598726	0.741115	0.58508
F11A10.6	0.508769	0.139159	0.143143	0.444612	0.00385328	0.757295	-0.562637	0.0298994	0.290079
F38H4.8	0.138349	0.125679	0.181859	-0.141197	-0.131444	0.0315977	0.177573	-0.085256	0.468367
R01H10.5	-0.0970244	0.257011	-0.0995357	-0.618129	0	-0.11832	NaN	0.0698214	0.143195
T04A8.15	-0.124465	0.449095	0.137037	-0.556502	-0.212774	-0.416585	-0.412495	-0.120681	-0.89439
T26A5.5a	-0.260491	-0.0460964	0.376148	-0.248089	-0.33812	-0.330149	-0.0249379	-0.0512462	-0.984459
Y53G8AM.8	-0.300354	-0.329379	-0.0536138	-0.328289	-0.259794	0.0228476	-0.16071	-0.320673	-0.355682
Y54F10AL.1a	0.592215	0.333668	-0.198649	0.228577	0.224798	-0.48074	0.236923	0.0994477	-0.142779
Y75B8A.22	0.0971292	0.407658	0.388772	-0.45391	-0.434096	0.166942	0.50696	0.252643	-0.161751
Y76A2B.2	-0.235442	-0.175676	-0.286812	-0.128856	-0.214792	-0.418591	-0.163355	-0.392057	-0.473564
ZK632.11	0.182297	0.817813	0.505779	0.434694	0.100716	-0.0219307	0.175158	0.210035	0.322637
ZK652.9	0.238231	0.42464	0.633435	-0.0545815	0.119004	0.131335	-0.00296545	0.141507	0.452251
C06A6.4	-0.5977	-0.351364	0.772502	-0.599935	-0.585854	0.0258092	-1.06744	-0.785556	0.0702574
C06G8.2	0.00413661	0.115427	-0.188756	0.0370697	-0.09875	-0.291137	0.0886272	-0.0357936	-0.655616
C34H4.1	1.36115	1.11875	0.368539	2.08861	2.66469	2.8865	1.76609	1.37851	2.37702
E04A4.4	-0.157071	0.520183	0.486253	0.397311	0.531275	0.842504	1.19299	1.04871	0.428165
F08B4.1	-0.617134	-0.0603396	-0.0563624	-0.524775	-0.432186	-0.222817	-0.16004	-0.226096	-0.593259
K08D8.6	1.23677	0.873088	1.6172	1.56821	1.2165	1.88862	0.989132	0.72389	2.16753
T02D1.6	-0.277032	-0.185652	NaN	-0.503767	-0.196028	-0.271302	-0.186135	-0.453752	-0.0951572
T06A10.1	0.0585946	0.336511	-0.249359	0.122383	-0.13801	-0.0790716	0.236754	0.192156	-0.431656
W01B6.2	-0.262124	-0.0292412	0.23232	-0.393263	-0.311344	0.137763	-0.348067	-0.468234	-0.267637
AC7.2b	-0.126757	-0.208587	NaN	0.274518	0.0552156	-0.394279	-0.0446585	-0.289507	-0.51605
C12D8.1a	-0.666198	-0.544823	NaN	-0.905572	-0.703759	-0.15339	-1.45708	-1.51839	-0.854395
C34F11.9b	0.0710597	0.120364	-0.0146739	-0.32447	0.0332131	-0.411615	-0.204986	-0.119729	-0.211209
E01G4.5	0.382146	0.00393372	-0.265613	0.175404	0.0171343	-0.450923	-0.209437	-0.0385854	-0.128065
F19B6.2b	0.0676036	-0.00522957	0.732349	-0.0221157	0.0398222	0.337153	-0.56515	-0.215117	0.327757
F55G11.7	0.718486	0.985014	0.519671	1.4488	1.5125	1.43706	2.50843	1.11085	1.28835
K08E3.5a	0.639666	0.275025	0.700865	0.00777841	0.325154	-0.749072	-1.68846	-0.1018	-0.0789451
T03F1.4	-0.1148	-0.192865	-0.623437	-0.32425	-0.107056	-0.417085	-0.212208	-0.265103	-0.567041
K01A6.1	-0.0440889	0.122814	0.0459116	0.050741	-0.149982	0.170685	0.116641	-0.0914464	0.0524674
K07F5.14	-0.2304	0.0664051	0.250835	-0.122053	-0.344521	-0.144772	-0.0518557	-0.241955	-0.235449
R11A8.7a	0.0640745	-0.23428	-0.261965	-0.131922	-0.389271	-0.499726	-0.098718	-0.167351	-1.17359
T22D1.5	0.275358	0.52054	0.858668	0.318058	0.0213814	-0.132533	-0.016284	-0.0140876	0.125604
T25B9.7	0.365953	0.435215	NaN	0.962963	2.24793	1.99088	1.23967	1.15433	1.87321
C07G2.3b	-0.13429	-0.35092	0.240661	-0.0326181	-0.352476	-0.257411	-0.261218	-0.378326	-0.107398
C29F7.5	-0.0201779	0.482942	1.59219	0.535652	0.321928	1.56838	0.076848	0.443919	1.58256
C32E8.10f	0.714924	0.356307	-0.805284	0.254698	0.0717664	-1.00373	0.261529	0.0999595	-1.14467
F54F3.3	0.310613	-0.0948964	0.14594	0.475247	0.394066	0.894205	0.0421074	-0.0242475	0.7054
R07E4.6b	0.502773	0.872579	NaN	0.551011	0.653301	-1.02395	1.78602	0.763154	-0.852959
R11A8.4	-0.344829	0.0260687	0.913491	0.0182873	-0.172467	0.100992	-0.00649378	-0.0644887	0.33309
H20E11.1	-0.341691	-0.0974342	-0.210767	-0.0744248	-0.246404	0.00691944	-0.278187	-0.50696	-0.584963
T13A10.5	0.285302	0.329501	-0.373239	0.128009	0.0828999	-0.105372	0.144812	0.172776	-0.547941
T20D3.8	0.176857	-0.0514177	0.184425	0.150229	-0.0870065	-0.139514	0.278301	-0.176303	0.222217
B0563.6a	-0.0254215	0.124053	-0.0694322	0.0176796	0.0274245	0.0156835	-0.00389499	0.0349353	-0.335621
C48E7.2	0.260063	0.309855	0.060978	0.103062	-0.00309427	-0.116594	0.266579	-0.00216783	0.0871795
F10D7.5e	0.162996	-0.0397348	-0.269357	0.145208	0.245212	-0.0795883	0.383329	0.161574	0.341135
R05D3.11	-0.228428	0.0291118	0.467393	0.435871	-0.241008	-0.122336	-0.0382193	0.513013	-0.869654
F58B3.7	0.893927	0.668646	0.859357	0.466318	0.267036	0.0856853	0.184809	0.189661	0.212502
M01H9.5	0.0393947	-0.186239	-0.0313952	-0.243006	-0.0818583	-0.39188	-0.201947	-0.19948	-0.223803
T07G12.11	0.383	0.190911	0.323539	0.124494	-0.0390219	-0.257345	-0.16601	0.0885686	-0.0751014
C44E4.1a	-0.0885953	-0.0975785	0.313608	0.136965	-0.0546576	-0.0880913	-0.0434704	-0.11825	-0.269698
F08A8.2	-0.48755	-0.243729	NaN	-1.04031	-0.854925	-1.2078	-0.977398	-0.759866	-1.20263
F22D6.11	-0.342166	-0.0284129	NaN	-0.39915	0.0341078	0.859657	-0.303392	-0.282264	1.1792
F25E2.5a	-0.530515	-0.233986	NaN	-0.413827	-0.324064	-0.0219148	-0.0836579	-0.0976632	-0.0515303
F58A3.1c	-0.403468	-0.476943	-0.710493	-0.435011	-0.441372	-0.256672	-0.217357	-0.201828	-0.718062
M04G12.1b	-0.52755	-0.449273	-0.545792	-0.334549	-0.558673	-0.416126	-0.512348	-0.400041	-0.514085
T28C6.4	-0.207658	0.309667	-0.219741	-0.789023	0.0960467	-0.171953	0.169246	0.134717	-0.407175
Y57E12AL.1a	0.287896	0.27864	-0.0608181	0.411796	0.160616	-0.0747066	0.0376405	0.0771163	-0.0803192
ZK250.6	-0.170234	-0.222602	0.0643091	-0.0345505	-0.323025	0.095262	-0.0841665	-0.222392	-0.210838
T21D12.3	-0.0548045	0.0958348	0.987748	0.104015	0	0.494287	-0.103505	-0.180417	1.27033
Y108F1.2	0.574845	0.349506	-0.0639974	0.146977	0.205817	-0.0673888	-0.0966651	0.315065	-0.0974342
T09E8.1d	0.280445	0.612027	-0.19959	0.29988	-0.173383	-0.134609	0.29059	0.294544	-0.80061
W07G4.3	0.00581863	0.313483	-0.347177	-0.174657	-0.00566875	-0.4208	0.126133	-0.243468	-0.352672
W04E12.8	0.32461	0.279212	-0.254719	0.109943	0.118271	0.0652914	0.0183552	0.231796	-0.1686
Y44A6D.3d	-0.733648	-0.158774	-0.627068	-0.210555	0.0956834	-0.00630687	0.170371	0.0856054	-0.155974
Y69E1A.1	0.43274	0.105624	0.462566	0.405282	0.20587	0.23652	0.292902	-0.0729005	0.0631396
Y71H2B.2	-0.251763	-0.183855	0.23816	-0.370838	1.11454	0.488961	0.93587	0.153858	-0.235449
Spot Report 3 - rbcl	0.10589	-0.212727	-0.434725	0.122051	-0.451159	-0.0303181	0.359357	-0.305054	-0.0293526
C30F8.2	-0.723701	-0.521545	-1.37197	0.0236334	-0.234822	-0.487033	-0.131927	-0.394813	-0.294351
F22D6.5	-0.733812	-0.181283	-0.797173	-0.258229	-0.602435	-0.439772	-0.229425	-0.360287	-1.86533
F25H2.11	-0.436381	0.323714	-0.068878	NaN	0.177744	0.121359	0.471167	0.0534551	-0.194137
F57B10.5	-0.0788721	0.263252	-0.53077	-0.170187	-0.160683	-0.131519	0.089095	-0.0787002	-0.00620893
H27M09.2	0.401167	0.157347	-0.125394	0.154171	-0.0855261	-0.24869	0.212808	0.103889	-0.059348
T22C1.6	-0.512903	0.0726191	-0.592747	-0.199365	-0.398715	-0.391503	-0.111426	-0.180258	-0.947317
T25G3.3	-0.320309	-0.126991	-0.195334	-0.206866	-0.312235	-0.154975	-0.209308	-0.249772	-0.0701559
Y71A12B.11	0.371297	0.396409	NaN	0.662003	0.348549	0.485427	0.815995	0.565951	0.924949
Y71G12B.6	-0.275365	-0.215445	NaN	-0.268541	-0.334664	-0.713696	-0.111617	-0.286972	-0.552541
C18A3.3	-0.265515	0.0466714	-0.534936	0.130989	0.0130186	-0.560009	-0.0693013	-0.14111	-0.813734
F33A8.5	0.286886	0.0202112	-0.0538917	-0.174426	-0.0454229	-0.468216	0.114178	0.0452476	0.159521
F40F8.7	-0.0879457	-0.427452	0.122206	0.00425596	0.026751	1.13847	0.257931	-0.201634	1.57952
R10H1.1	-0.484447	-0.173397	-0.267104	0.19911	1.00346	1.38254	0.696474	0.634633	1.53292
T01H3.1	-0.232566	-0.567368	-0.495958	-0.504752	-0.442204	-0.632104	-0.295538	-0.499616	-0.332875
Y51H1A.4	-0.0861237	0.181526	-0.318271	0.249614	-0.00928774	-0.332958	0.0397462	0.191555	0.0952227
Y54G11A.11	0.412719	0.315995	0.30395	0.220984	0.193001	0.0746181	0.522469	0.553821	0.364362
C16A3.6	-0.378357	0.203449	-0.400197	0.441537	1.14315	1.12747	0.778279	0.923903	1.18434
C29E4.8	0.413935	-0.169357	1.19276	-0.106686	-0.111999	-0.494474	0.174582	-0.0133049	-0.454262
F42A10.7	-0.538538	-0.814906	NaN	-0.699402	0.189595	-0.323422	-0.18616	-0.067904	0.465664
F52C9.7	-0.0977198	0.0112119	0.455607	-0.0220858	-0.183576	-0.152338	0.0665654	-0.00990573	-0.388173
Spot Report 3 - rbcl	3.57629	0.338064	NaN	2.10992	-0.106083	-0.0570583	0.96861	2.2854	0.408806
C10H11.9	0.107656	-0.173572	-0.510452	0.124096	-0.164451	-0.191265	0.35841	0.127247	-1.34171
DY3.6	-0.128261	-0.0510546	0.0237486	0.71928	0.963773	1.10512	0.929534	0.451666	0.769066
F13G3.10	0.231397	-0.018878	-0.445238	-0.518285	-0.222891	-0.0939211	0.0969815	0.117642	0.587946
F52A8.5	-0.614051	-0.371351	-0.270937	-0.793148	-0.661137	-0.335603	-0.504158	-0.570496	-0.0435437
F54C1.7	-0.681442	-0.832028	-1.20472	-1.3299	-1.03681	-1.01958	-1.24135	-1.28915	-1.09965
T03F1.3	-0.220732	-0.127087	-0.156764	-0.306128	-0.504747	-0.568611	-0.327271	-0.397195	-0.330943
T08B2.9	-0.288639	-0.153568	-0.376339	0.0221958	-0.244586	-0.22033	-0.124718	-0.306498	-0.297088
Y44E3A.3	-0.193325	0.114753	-0.140863	-0.325443	0.153104	0.14524	0.214641	0.119066	0.436689
C06A1.1	0.0241016	-0.0606453	-0.150549	0.0086037	-0.29719	-0.247707	0.0400566	0.0131632	-0.68438
F18A11.3	-0.29657	-0.060866	-0.355842	-0.420785	0.270946	0.212699	0.278322	0.307667	0.416546
F28C6.6	-0.554968	0.347546	0.0716378	0.154446	0.146132	0.184706	0.257798	0.365995	-1.04731
K10B2.1	0.0394399	-0.114709	-0.291359	0.293769	1.20602	-0.963375	1.39269	0.340445	-1.17813
M106.5	0.290484	0.0441194	0.891867	1.19513	0.0869904	0.455048	0.881037	0.986803	1.05285
Y17G7B.7	-0.426753	-0.351242	-0.610627	-0.390847	-0.459365	-0.568965	-0.427748	-0.252471	1.75145
Y46G5A.12	-0.0119989	0.55596	0.512663	0.0209315	0.285249	0.496497	0.259784	0.162089	0.646004
C05B5.7	2.54193	0.0255215	-1.50714	2.56986	1.73218	-0.295577	2.86981	1.73055	0.137761
C07H6.5	0.366204	-0.158974	1.79813	0.472788	0.25022	-1.06581	0.340248	0.126002	-0.433224
F35G12.3b	-0.427195	-0.150839	-0.987061	-0.426472	-0.507733	-0.492735	-0.396627	-0.394062	-0.624672
Spot Report 3 - rbcl	2.38708	0.472569	0.36257	0.561086	0.733518	0.255309	NaN	0.334484	0.457548
B0511.6	0.0268722	-0.0338446	-0.621601	0.622151	0.627038	0.340582	NaN	0.596391	0.0317984
C54G4.5	-0.522227	-0.285803	-0.641546	-0.476526	-0.189526	-0.0245223	-0.284568	-0.328422	-0.30117
F45H11.5	-0.0326662	0.298911	0.576733	-0.575531	-0.294694	-0.317641	-0.0936855	0.122422	0.283793
M05B5.2	-0.447459	-0.20232	-1.15558	0.35767	1.09559	1.04727	0.742548	0.52643	1.0387
R11A5.3	-0.219117	-0.0137619	0.607417	-0.233864	-0.116166	1.04652	0.0958279	0.537142	1.62431
W10C8.4	0.481051	0.210523	NaN	0.420202	0.0355143	-0.328623	-0.167665	-0.10218	-0.271673
Y37E3.3	0.087575	-0.0814989	-0.0042532	-0.463	-0.178288	0.103128	-0.0091665	-0.0665949	0.392915
ZK909.3	0.314756	0.399246	-0.525628	0.555647	0.471809	0.482601	0.315983	0.463764	0.486067
F09E5.14	-0.71636	-0.573849	-0.487587	-0.488122	-0.296081	0.363199	-0.28997	-0.453891	1.31085
F13D12.2	-0.457194	-0.356652	-1.14758	-0.691128	-0.588974	-1.17466	-0.667965	-0.550717	-1.04868
K01C8.6	-0.0635312	-0.16178	0.0644372	-0.277527	-0.311151	-0.170373	-0.211655	-0.266026	-0.257062
T28D9.1	-0.477682	-0.445839	0.0709192	-0.480536	0.0991482	0.00984621	-0.448353	-0.529804	0.447207
W02B12.9	0.301712	-0.149335	0.354182	0.735832	0.259114	-0.251334	0.83279	0.639495	-0.205487
ZK1320.10	-0.36183	-0.702646	-0.617864	-0.32096	-0.31688	-0.54113	-0.357286	-0.52961	-0.632502
B0336.13	0.293254	0.0756303	0.281883	-0.393475	-0.0961485	-0.570115	-0.142142	0.172334	0.34862
D2045.6	0.206063	0.0238125	-0.263218	0.17581	0.0466992	-0.173185	0.34174	0.17234	-1.00346
F10E9.12	0.720745	1.40464	1.08406	1.82592	2.99476	3.0486	2.9277	2.69339	3.3559
Spot Report 3 - rbcl	1.02158	-0.171002	0.510445	0.250675	-0.0775686	-0.275348	NaN	3.04811	0.03199
B0041.8	0.232439	0.297553	0.679571	-0.172089	-0.12582	-0.28668	-0.324929	-0.195945	0.0226082
C44E4.6	-0.0473058	0.353436	0.189868	-0.608262	0.15857	-0.0773994	-0.309293	0.13844	0.750022
F26H9.6	-0.469019	-0.342158	-0.174588	-0.164695	-0.223242	-0.349482	1.62304	-0.307017	-0.0537249
K07A1.2	-0.313057	-0.0457034	0.422738	0.162291	-0.138375	-0.262948	-0.153195	-0.0977137	0.0913973
K11B4.1	-0.651305	0.180144	0.183963	-0.173149	-0.113458	0.105678	-0.683972	0.0298242	0.481533
W01B11.6	-0.328187	0.695145	0.141246	-0.682938	0.538096	-0.104494	0.361508	0.509365	0.197397
W04C9.4	0.230484	0.513553	0.345267	0.10164	0.778532	0.393664	NaN	0.333901	-0.116814
Y105E8A.11	0.0979603	0.23969	-0.158967	-0.360677	0.397975	-0.374044	1.23864	0.368553	0.639624
Y110A7A.14	0.335867	0.895434	0.633367	0.229134	1.40881	0.154328	NaN	1.44798	-0.0255351
C56C10.8	-0.254278	0.179744	0.229482	0.947877	0.976966	0.464487	1.51976	0.730355	0.84305
E04F6.9	1.53398	1.82655	2.69019	1.47966	3.91985	2.26001	NaN	3.42847	2.4184
F44G4.1	-0.353831	-0.0995955	-0.487966	0.0228336	0.007356	-0.211504	-0.261533	-0.16569	-0.562757
F54A3.5	0.46783	-0.162382	-0.153783	0.429932	1.15445	0.419879	NaN	3	0.62668
T21B10.1	-0.494569	0.104445	0.127162	-0.22273	-0.154739	0.195295	1.31804	-0.0163944	0.39486
ZK1248.3a	-0.233857	-0.161773	-0.541294	-0.0710733	-0.192645	-0.375857	-0.30029	-0.244342	-0.923526
C35D10.6	0.689908	0.784675	0.949755	0.457913	0.340481	0.290471	0.286239	0.235274	0.422943
C44F1.3	0.223331	-0.0598673	-0.198008	0.0400494	0.170314	-0.401012	-0.321777	-0.205096	-0.204594
R10E4.2a	-0.0506347	0.259205	-0.530927	NaN	0.865515	-0.296467	0.542747	0.509721	-0.658293
R107.7	-0.138236	0.314057	0.135401	-0.13664	0.103561	0.238838	0.178328	0.126695	-0.0858118
Y48A6B.5	0.311476	0.470608	-0.247416	0.101435	0.117941	-0.105386	0.120227	0.240277	0.184425
ZK688.3	-0.159044	-0.0869833	-1.00893	-0.464668	-0.279897	-0.528035	-0.359601	-0.292664	-0.248187
B0001.6	-0.069902	0.0210542	-0.561154	0.0982011	0.243609	0.495704	0.232182	0.18069	0.13153
C53D6.2	0.182018	0.232446	NaN	0.297836	0.0816504	-0.150622	0.157332	0.76396	0.583274
F01D4.2	0.372038	0.277894	-0.514117	0.552499	-0.604862	-0.601902	-0.477385	-0.827285	-1.00561
T11F8.3	-0.258652	0.599991	0.73503	-0.204405	-0.466581	0.0693375	0.304831	0.0971643	-0.12236
Y67D8B.4	-0.0503255	-0.329344	NaN	-0.23295	-0.0820421	-0.191299	-0.279806	0.0133631	0.328836
Y73B6BL.31	-0.167422	-0.213421	-0.697896	0.0711459	-0.180483	-0.716467	-0.328654	-0.155679	-0.505492
C18C4.10a	-0.34865	-0.350195	NaN	-0.342687	-0.391191	-0.698731	-0.495731	-0.453114	-0.643479
F21H7.5	-0.446993	-0.516656	-0.401165	-0.327509	-0.251078	-0.259722	-0.525462	-0.341242	-0.337395
F23H12.9	-0.969432	-0.808956	-1.94211	-0.618142	-0.208472	0.426529	-0.181356	-0.421797	0.272172
K02E2.4	-0.390172	-0.583584	-0.801671	-0.514196	-0.19664	0.0430687	-0.252741	-0.135574	0.541461
T20B3.14	-0.332048	-0.36995	-0.714598	-0.545054	-0.0670362	-0.145677	-0.119877	0.237039	0.578862
T27F2.4	0.581774	1.01328	-0.273376	1.46924	2.19741	2.23829	1.85766	1.80453	2.02661
K10D2.5	0.73944	0.141227	0.943416	-0.0634254	0.12838	-0.32022	-0.115477	0.749263	0.127668
W09D10.3	-0.46613	-0.202734	-0.178461	-0.464808	-0.22925	-0.352789	-0.234048	-0.281751	-0.17358
Y39A1A.6	-0.116477	0.144979	-0.0399568	0.19328	0.396337	0.364449	0.29633	0.192645	0.550238
ZK112.1	-0.567929	-0.233236	-0.447926	-0.532622	-0.373136	-0.829014	-0.647068	-0.665999	-0.772132
ZK632.10	0.244703	0.506526	0.594622	0.377585	0.747726	1.02004	0.757528	0.85416	1.24523
C33H5.11	-0.577537	-0.69229	-0.0242475	-0.440288	-0.585347	-0.135491	-0.516928	-0.596075	-0.160841
C42C1.10	0.0580608	-0.33129	0.176878	-0.00904613	-0.250726	-0.131147	-0.0132336	-0.127292	0.105902
F38E11.2	-0.407658	-0.383959	NaN	-0.0726038	0.473769	1.43505	0.428648	0.512092	1.81646
F49C12.8	-0.160353	-0.024667	-0.0161087	0.090242	-0.145215	-0.144108	-0.0231248	-0.217945	-0.249053
R08C7.3	0.260351	0.569863	0.79393	0.179081	0.0789173	0.363716	0.280196	0.355969	0.811752
T04A11.6	0.469728	0.254698	-0.129187	0.608127	-0.178108	-0.427187	0.380559	0.479311	-1.38171
Y54G2A.18	0.0288138	0.0356757	0.280579	-0.040642	0.376558	0.702755	-0.141991	0.259903	0.990133
Y57G11C.10	-0.0199245	-0.277148	-0.419859	0.0858473	-0.143064	0.0129893	-0.00443269	-0.142037	0.0314111
C04E6.13	0.0151863	-0.0351283	NaN	-0.213707	0.406257	-0.237039	-0.0846972	0.245113	0.139551
C13F10.5	0.159112	-0.269091	-0.0353244	NaN	-0.297912	0.0580332	-0.172577	-0.255515	-0.367806
F07C3.7	-0.0193155	0.0403939	-0.749828	-0.300161	-0.285505	-0.851555	-0.427606	-0.260735	-0.770829
F14H3.6	0.34675	0.59956	1.29112	0.51898	0.380873	0.747999	0.42994	0.410557	0.846802
F52E1.7	-0.653015	0.379414	0.0106473	0.423646	1.58716	1.84884	0.832989	1.005	1.81639
F53H10.2	0.142708	0.0854094	-0.838624	0.066022	-0.0512785	-0.129444	0.178687	-0.0881558	-0.961646
T05B4.11	-0.749506	-0.216865	-0.101368	0.854033	0.201084	-0.0870629	-1.5221	-0.538207	-0.149867
T10C6.5	-0.247483	0.197921	0.88775	0.12737	0.23816	0.0678043	0.150664	0.339395	0.692891
F59B2.2	0.0969125	0.230867	-1.04317	-0.11409	-0.219188	-0.73067	-0.227037	-0.153081	-1.18652
K02F3.4	-0.476839	0.0877428	-0.537575	1.28476	1.6067	1.07496	1.06461	1.26609	1.11914
T27D1.1	0.0723031	0.0709359	0.0788956	-0.209701	-0.300866	-0.466862	-0.256026	-0.130704	-0.0879834
Y71H2AR.3	0.284881	0.167727	-0.134485	0.229386	-0.00424949	0.139606	-0.0546196	0.131245	-0.207158
C09G4.3	0.0380186	-0.0621834	0.263125	-0.0834597	-0.140971	0.0417298	-0.0698374	0.0362348	-0.0916461
C27B7.1	0.0405541	0.142505	0.608539	0.224906	-0.0586507	-0.389456	-0.0416058	0.0136427	-0.569121
F28D1.10	0.218895	-0.109648	-0.369757	0.0255048	-0.147713	-0.350687	0.114267	-0.122619	-0.65104
F33D4.7	0.449363	0.03569	0.27341	-0.0356459	-0.0351572	-0.0230836	0.0461701	0.00443686	0.210369
K08F4.7	0.72729	0.199361	1.07349	-0.83817	-0.55235	-1.16636	-0.393342	-0.350281	-0.885829
M01H9.3a	2.26437	-0.124086	-0.399213	2.29482	3.64941	0.902527	0.131082	0.61256	0.418749
Y38C1AA.11	-0.100627	0.00588612	-0.0243059	-0.239454	0.12227	0.352028	-0.304153	-0.00693602	0.541875
ZK596.1	-0.182358	0.407994	-0.14439	0.418164	0.974909	0.615141	0.750428	0.788312	0.753839
B0024.12	-1.55054	-0.957754	0.201634	-1.22033	-1.25033	0.744283	-1.27983	-0.922468	0.983759
C52E4.6a	-0.465713	-0.233703	-0.356144	-0.269821	-0.339602	-0.437246	-0.327379	-0.256384	-1.06347
D1014.8	-0.613845	-0.230192	-0.150385	-0.439846	-0.570956	-0.400223	-0.645232	-0.509195	-0.595677
F38E1.9	0.317535	0.157614	0.261526	-0.174771	-0.0291237	-0.127878	0.0155835	0.0622153	-0.139096
F44C8.8	0.147899	0.177128	NaN	0.559911	0.512293	-0.244237	0.335603	0.536053	-0.143735
R09B5.8	-0.226858	0.297428	0.0214265	-0.941106	-1.01402	-1.37331	-0.954949	-0.857778	-0.881774
T01C3.3	-0.0410109	0.174042	0.892404	-0.0887539	-0.157354	-0.0360617	-0.235006	-0.132613	0.259781
F56D2.1	2.55612	0.561138	0.949547	2.23673	1.71081	0.938685	NaN	1.84276	0.916536
T03F6.5	-0.0972026	-0.0796437	-1.44622	-0.166905	-0.0597951	-0.991496	-0.131344	0.0810216	-1.11473
T12D8.2	0.322782	0.428644	0.0953193	0.282322	0.449712	-0.0946705	0.135075	0.48333	0.261655
Y52D3.1	0.135972	0.409827	0.62673	0.320659	0.300638	0.319969	-0.0359729	0.366962	0.405515
Y56A3A.21	-0.217425	-0.172115	-0.417903	-0.560157	-0.46098	-0.598502	-0.606325	-0.374365	-0.263759
B0546.4	0.198133	0.196857	0.262208	0.291247	0.752538	0.821248	0.317062	0.445647	0.95383
F11E6.3	-0.781755	-0.753384	-0.735247	-2.42817	-1.88124	-2.23075	-2.86315	-2.33772	-1.90336
F18F11.1	-0.0247776	0.109136	-0.102362	-0.0469363	0.298862	0.110183	-0.332382	0.209992	0.429434
K02B2.1	-0.186718	0.148787	-0.244054	0.114808	-0.0173424	-0.252126	-0.673919	-0.0384296	-0.62845
K08B4.6	1.07937	1.21957	1.65277	1.17724	1.42793	2.04516	1.15945	1.33913	2.39308
W02C12.2	-0.315251	-0.105991	-0.522421	0.0369558	0.19449	0.164696	-0.362777	-0.10067	0.355331
Y5F2A.2	-0.582852	-0.341874	-0.567375	0.386171	1.24017	1.27383	0.76308	0.757446	1.65872
Y77E11A.14	-0.470891	-0.735219	-0.560368	-0.404284	-0.0189415	0.362946	-0.429404	0.0126368	1.10962
ZC168.4	0.102645	0.0593832	0.899964	1.39855	0.964367	0.0236408	1.63925	1.91644	-0.011597
C50B8.4	-0.0886144	0.0586278	NaN	0.206875	0.818887	0.429508	0.192645	0.561311	0.887525
F32D8.6	-0.00361203	-0.254041	0.150617	-0.717844	-0.553192	-0.369394	-0.701558	-0.320727	-0.146195
K08H10.1	0.48627	0.0864876	0.89685	0.711432	0.3228	1.15741	0.459659	0.248986	1.3731
M04G12.2	-0.286325	-0.0996018	-0.34989	0.482789	0.801607	0.473172	0.26244	0.281789	0.599711
ZK856.8	-0.0713762	0.357136	0.289805	0.277089	0.369863	0.599588	-0.197634	0.627467	0.646477
C53B7.4	-0.964981	-0.344288	-1.1351	-1.18129	-0.973525	-0.574236	-1.10899	-0.812776	-0.499076
F02D10.5	-0.450443	-0.144849	NaN	-0.433074	-0.184946	-0.129476	-0.4613	-0.515028	-0.603202
F46H5.3	-0.609474	-0.682598	-1.26203	NaN	-0.706754	-1.06193	-1.52357	-0.927325	-0.782843
F53A9.8	0.40353	1.19202	0.829575	1.76378	2.60346	2.87189	1.66361	2.40268	3.27191
T04G9.5	-0.19271	-0.2821	-0.977516	-0.306624	-0.360419	-0.478796	-0.506296	-0.522036	-0.0652653
T14B1.2	-0.0571004	-0.0101348	NaN	-0.207003	-0.030061	-0.184032	-0.91639	-0.291096	-0.174678
T21H3.3	0.208988	-0.00149832	-0.569323	NaN	-0.162106	-0.418674	-1.02808	-0.357968	-0.85395
C04E12.2	0.398549	0.673044	0.354182	0.299757	0.356935	0.568568	-0.393072	0.106915	0.727703
C25D7.10	0.63549	0.417713	0.157086	0.275839	0.442642	-0.0356679	0.279249	0.299294	0.0145361
C27H6.4b	-0.116142	0.0614005	0.313815	0.0285179	0.15822	0.243271	-0.509147	-0.168067	0.0662732
C47E12.10	0.0573332	-0.0285338	-0.258602	0.114035	-0.114246	-0.249978	-0.0758883	-0.0323407	NaN
C49A9.8	-0.301416	0.249135	-0.0350469	-0.528632	-0.242977	-0.332805	-0.306601	0.0405541	0.305539
F49E7.1a	0.0380931	0.0477407	0.0314325	0.0814436	-0.00373272	-0.159657	0.0828004	0.0934445	-0.626185
Y59A8A.3	0.379285	0.202965	-0.222762	0.083923	0.0145678	-0.239212	0.201696	0.0711843	-1.21183
Y97E10AR.7	0.629494	0.362471	0.294788	0.0359025	0.480986	0.336765	0.216446	0.434353	0.902088
C26B9.5	0.00454384	-0.0929395	-0.138949	0.317366	0.343836	0.434567	0.173946	-0.244375	0.303887
C43C3.1	-0.973318	-1.02466	NaN	-0.621321	-0.200174	-0.49391	-0.413153	-0.3901	-1.12463
F40F4.2	0.326479	0.687413	0.798925	0.503694	1.01567	1.65678	0.8439	0.714126	1.71685
R09F10.1	0.316501	0.281229	0.224999	0.682276	0.863132	0.756915	0.54681	0.302623	0.92218
B0513.3	5.13242	0.624166	0.323838	1.2802	0.17353	-0.241533	2.23594	4.57002	1.08979
C01G5.2	-0.894355	-0.918573	-0.505374	-1.04295	-1.29253	-0.60248	NaN	-1.50986	-1.02801
C23G10.2b	0.412039	0.00454384	0.722743	0.148598	0.166124	0.496277	0.25446	0.142785	0.940679
F46F11.1a	0.16601	-0.0482405	-0.545236	-0.00349746	-0.393114	-0.489516	-0.0234589	-0.0471126	NaN
Y39H10A.7	0.395859	-0.0969721	-0.606735	NaN	-0.333848	0.0673137	-0.271246	-0.0187441	-0.0197557
Y46H3A.6	2.36367	1.26759	0.877413	2.75424	1.34133	0.0839443	NaN	0.906891	0.389351
C14F5.2	0.121092	-0.0373669	NaN	0.515315	0.454417	0.243454	0.483392	0.258068	0.544699
C16E9.4a	0.838131	0.320026	-0.956498	0.58976	0.468568	0.0834745	0.458706	0.198242	-0.357261
F21E9.4	-0.327904	-0.498289	0.586441	-0.0521149	-0.20472	-0.656311	0.713956	-0.210239	-0.164387
K08H2.6	0.613385	0.0762965	0.325897	0.0198272	-0.0826957	0.329043	-0.0825683	-0.0856033	0.464668
Y16B4A.1	-0.478921	0.131706	-0.242408	0.693169	0.014858	-0.419084	-0.829788	-0.00661282	-1.08387
ZC64.3a	-0.67184	0.175592	NaN	0.314422	1.14471	0.15341	-0.457682	0.584963	-0.176878
C37H5.11	-1.02703	-1.01714	-0.54432	-1.24903	-1.34901	-0.519671	-1.53616	-1.31767	NaN
D1054.9b	-0.471721	-0.562205	-0.495695	-0.287952	-0.382173	-0.270648	-0.529364	-0.620179	NaN
F42F12.3	0.219029	0.315946	0.111968	0.201766	0.795489	0.378118	0.23967	0.438786	0.737451
W04D2.3	-0.162221	-0.0478874	-0.245538	-0.285909	-0.473689	-0.417506	-0.923038	-0.596788	-0.283009
Y2H9A.1	0.276868	0.423825	0.0931095	0.390872	-0.211618	-0.00914339	0.312902	0.346752	-1.00736
C01C10.4	-0.0919958	-0.124711	-0.65973	0.109804	-0.017848	-0.337282	-0.631656	-0.262273	-0.376645
C05D9.7	-0.135352	0.0089748	-0.24552	-0.168099	-0.195256	-0.416738	-0.5028	0	0.122422
F11C1.2	0.20174	0.217477	0.155278	0.0679573	0.244959	0.380686	-0.0585676	0.169249	0.557995
T22H6.5	-0.509502	-0.254119	0.405024	-0.551769	0.131982	1.16565	-0.25579	0.0845901	1.47988
W04G3.5	-0.255074	-0.242927	0.0815234	-0.326335	-0.335429	-0.101224	-0.491511	-0.270261	-0.0401633
C07G1.4a	0.491194	0.75336	0.609647	0.859618	0.561258	0.707899	-0.130629	0.387498	0.316857
C33F10.5c	-0.302128	-0.230178	NaN	0.0796321	0.0880658	-0.210767	-0.0556842	-0.134251	-0.244153
C55B7.4a	-1.6897	-1.60255	-1.76032	-3.47877	-3.53647	-4.94435	-2.40878	-1.609	-4.42828
F14F3.1a	-0.941002	-0.344083	-0.234465	-0.537501	-0.670254	-0.190222	-0.219262	-0.772	NaN
H38K22.2a	0.234693	-0.260305	-0.50696	0.155566	-0.0658961	-0.298265	-0.672527	-0.488546	-0.70044
R06A4.2	-0.22162	-0.449681	-0.525925	-0.178719	-0.263407	-0.290779	-0.808007	-0.379493	-0.552226
Y49C4A.8	-0.305138	0.202493	NaN	0.378205	0.714843	1.12653	0.081794	0.330752	0.699133
Y53C10A.12	-0.354486	-0.544186	-1.10656	-0.578292	-0.568583	-1.24319	-0.702721	-0.539387	-1.53338
ZK546.2a	-0.527385	0.0465822	-0.312049	-0.209483	-0.518852	-0.429865	-0.809866	-0.489302	-0.569671
F32D8.5a	0.858796	0.602616	-0.059066	0.512439	0.212242	-0.300233	0.372243	0.440924	-0.305726
M01E11.7b	0.331445	-0.0433531	-0.204931	0.0132692	-0.0241767	0.111475	0.343333	-0.0503037	-0.317413
R102.5a	0.964123	0.972526	0.572697	1.27082	1.1792	1.05601	1.36435	1.32636	0.876816
B0213.3	-0.368237	0.25102	0.0876289	-0.0550313	0.0675353	-0.0840643	0.504292	0.194426	0.0300757
F57C12.5b	-0.103155	-0.363505	-0.718368	-0.341948	-0.299862	-0.259841	-0.0973534	-0.319986	-0.620066
M110.5c	0.0662917	0.011345	-0.357261	0.0984508	-0.0544478	-0.529549	0.0139242	-0.027745	NaN
T07D4.4a	-0.378411	-0.495371	-0.295855	-0.27873	-0.212587	-0.879706	0.0937328	-0.391687	-0.90866
Y47G6A.22b	0.0390998	0.210825	-0.0515303	-0.070953	0.0830412	-0.177587	0.00676796	0.056216	0.0632516
F25H5.3a	0.170067	-0.0626178	-0.511118	-0.350968	-0.263034	-0.751702	-0.121946	-0.312891	-1.37016
H28G03.1a	0.243828	-0.0324215	-1.26919	-0.0752324	-0.102796	-0.89896	0.372582	0.220854	-0.723828
K07B1.5a	0.330347	0.258341	1.12928	2.73671	2.5333	0.327253	NaN	1.68236	2.34539
F56A8.7a	-0.202784	-0.25933	-0.448174	-0.258863	-0.344031	-0.149984	-0.270307	-0.282767	0.0330151
K09G1.1a	-0.680322	-0.697883	-0.950025	-0.941944	-0.859464	-0.943601	-1.23725	-0.88568	-0.780645
T25C12.1b	-0.576626	-0.576008	-0.553622	-0.576238	-0.722118	-0.520603	-1.0918	-0.657098	-0.152331
Y37B11A.3	-0.60956	-0.482344	-0.756197	-0.625163	-0.567651	-0.347138	-1.16231	-0.296082	-0.0217247
Y71H2AM.7	-0.534185	0.0657164	0.348804	-0.475684	-0.261215	0.0714794	-0.467055	-0.37527	-0.2151
C07A12.7a	0.659984	0.605988	-0.172735	1.10362	1.17167	1.01256	0.83289	1.04908	1.23741
F01G12.5b	-0.59323	-0.643464	0.526368	-0.347153	-0.39832	-0.0498129	-0.390641	-0.733641	-0.0388691
F54D8.6a	0.498453	0.459432	0.163926	0.475847	0.0509838	0.163499	0.0558532	0.428775	-0.680432
W01F3.1b	-0.410933	-0.431579	-0.531613	0.331206	-0.5025	-0.870717	NaN	-0.805313	-0.754479
ZK524.2a	-0.982056	-0.697601	-0.300579	-0.6915	-0.6809	-0.154843	-0.786404	-0.919097	-0.418501
K04G2.5	0.0380234	-0.0629313	0.133873	0.059828	-0.0566373	0.125995	-0.349792	-0.26361	0.410351
R153.1b	-0.207416	-0.511646	0.254383	-0.277752	-0.855414	-0.415038	-1.17443	-1.05364	-0.61552
T01D1.2a	-0.806244	-0.628987	-0.2978	-0.3786	-0.700249	-0.124696	-0.795018	-0.88016	-0.70044
B0213.2	0.734677	0.570119	-0.136882	0.499417	0.130704	-0.36196	NaN	0.0443528	-0.801848
C45B11.1b	1.55915	0.22671	0.984603	1.19348	0.0131955	-0.509446	NaN	2.39705	-0.402798
R160.1a	0.12199	0.0604918	-0.569085	0.295716	-0.254421	-0.682638	NaN	-0.285211	-0.43105
T12A2.16b	3.30392	0.774197	1.61538	1.85928	1.90619	-0.105353	NaN	0.947225	0.183446
Y57G11C.9a	-0.0395225	-0.249855	0.195256	0.0325595	-0.478295	0.0730442	2.53791	-0.0864915	-0.0328587
C01G8.5a	-0.514159	-0.875807	-1.37737	-0.720664	-1	-0.633218	NaN	-1.30166	-1.32627
C07D10.2a	0	0.471459	-0.295922	0.136323	0.103811	-0.146038	-0.611194	0.166358	-0.552753
C07G1.3c	-0.0855009	0.15515	-0.570607	0.00985082	-0.387649	-0.465894	-0.641106	-0.1759	-1.1954
C17B7.2	-0.055614	0.262419	NaN	-0.0030598	0.643998	0.449803	0.200869	0.530937	0.787696
C26D10.5a	0.4056	0.277878	-0.98295	-0.212495	-0.110275	-0.571567	-0.107107	-0.0102999	-0.763414
C44C8.6b	-0.422571	0.183749	NaN	0.505235	0.460945	0.495769	0.473008	0.347615	0.818887
D2024.5a	0.162359	0.027427	0.677495	-0.301646	-0.226696	0.171117	-0.417261	-0.19342	0.100481
E02D9.1c	0.143308	0.362724	0.100227	0.483602	-0.124818	0.0628877	0.0401394	0.189072	0.0297474
F10G7.9a	-0.0990474	0.451678	NaN	0.726435	-0.62293	0.185643	1.38995	0	-0.586924
F11G11.2	2	1.18485	2.42	1.72079	1.90336	0.545434	2.63976	1.97611	1.19033
F28C1.3b	0.339888	0.174632	-0.249229	0.203642	-0.00232501	-0.508791	0.235272	0.0529149	-1.11845
F36A2.1a	-0.6753	-0.945359	-0.51105	-0.641852	-0.871856	-0.686161	-0.938782	-0.785745	-1.02569
F36G9.15	0.0789513	0.287851	-0.298967	0.12713	0.367178	0.0183785	0.343653	0.433798	0.118645
B0511.9b	0.0882412	-0.0788821	0.0697307	0.0968887	0.0956956	-0.10497	0.13339	0.0564494	0.368193
C01B4.7	-0.599639	-0.466898	-0.470808	-0.563965	-0.252034	-0.315651	-0.199876	-0.219343	0.191255
C13G3.3b	-0.0819754	-0.116883	-0.387131	-0.0186104	-0.0691736	-0.383872	0.153131	-0.0134022	-0.972577
F16H6.7	0.257298	0.016973	NaN	0.194503	-0.0627358	-0.119739	-0.100351	-0.0519278	-0.516398
F18A12.8a	-0.344511	-0.170609	-0.678072	0.334206	0.191299	-0.0637759	-0.176786	-0.103221	-0.355762
F25B5.4c	-0.0948722	0.163006	0.270236	0.312994	-0.206366	0.240705	0.319128	0.048571	-0.676747
B0350.2b	-0.396325	-0.707801	-1.47094	-0.30188	-0.497925	-0.541029	-0.971627	-0.334775	-1.18943
B0414.7a	-0.00965016	0.00961799	-0.408784	0.22668	-0.516588	-0.116842	0.160941	0.0714624	-1.34119
C05C10.6b	-0.333179	-0.599501	-1.04747	-0.760939	-0.743597	-1.62784	-1.03596	-0.873183	-1.31533
C05E4.9b	-1.09361	-0.649321	-1.48917	-0.752543	0.0477588	-0.800762	-0.208732	0.674087	0.436117
C10G8.8b	0.189928	0.167342	-0.0163635	0.369841	0.583054	0.432334	0.142208	-0.0325973	-0.440467
C18E9.3b	3.07269	1.91117	1.14101	3.92034	3.42249	1.43244	NaN	3.44345	1.29956
F22E5.5	-1.0898	-0.739007	-0.974909	-1.04905	-0.817299	-0.786048	-0.902493	-0.831187	-0.783654
F23H11.4b	-0.295807	-0.417018	-0.153117	-0.0534734	-0.483267	0.148099	-0.44231	-0.412716	-0.609794
F32A6.4b	-0.475728	-0.496861	-0.434801	-0.257693	-0.572876	0.11275	-0.352038	-0.546358	0.0268238
B0240.4	0.186566	-0.0513516	0.131036	-0.016633	-0.307404	-0.189592	3.02379	-0.322688	-0.187367
B0286.4b	-0.347683	-0.363255	-0.883098	-0.0274434	-0.121594	-0.581912	NaN	-0.524312	-0.691631
C04A2.3b	-0.471577	-0.38302	-1.22239	-0.130872	-0.347984	-0.696726	NaN	-0.332913	-1.29397
C04E12.12	0.114481	0.276918	-0.274622	0.392089	0.139644	-0.306246	NaN	-0.386355	-0.531613
C18A3.5a	-0.25541	-0.16003	-0.591752	-0.0905879	0.180343	-0.194701	NaN	-0.0624326	-1.05228
C37C3.2c	-0.521166	0.108641	-0.455301	-0.749456	-0.688752	0.330473	NaN	-0.420706	-0.739647
F01F1.12b	0.460634	-0.330649	-0.248973	0.653824	0.634069	0.735237	NaN	0.672615	0.198037
F13B9.1b	-0.197217	-0.205519	-0.431822	0.0607304	-0.339895	-0.212197	NaN	-0.0322764	-0.704224
F29G9.7	-0.280795	-0.279558	-0.841061	0.0443139	0.0391893	-0.12441	NaN	-0.217201	-0.177723
F41H10.10	-0.017223	0.0722142	-0.305923	0.268449	-0.0600846	-0.198359	0.393043	-0.190468	-0.184568
F42A9.1b	0.0141063	-0.0463497	-0.263356	-0.2057	-0.0742333	0.220068	-0.372812	0.040383	-0.533711
F53G12.5b	-0.202535	0.242344	0.367768	0.218972	-0.251095	-0.406675	-0.248827	-0.101564	-0.883994
F54E12.1	0.303934	0.74117	0.98948	0.31841	0.91923	1.1558	0.820499	0.613956	0.851979
F57C7.2a	-0.0288549	0.0527231	NaN	0.133989	0.191481	-0.396422	0.0520468	0.282554	-0.282639
H38K22.2b	-0.145767	-0.195163	-0.767655	0.23373	0.0540627	-0.530776	-0.0980995	-0.082094	-0.519246
K07B1.6a	-0.284642	-0.43616	-0.70817	-0.289157	0.176171	0.11705	-0.39997	0.0961343	0.0241042
K08A8.2a	0.494186	0.0301983	-0.938599	0.366317	0.148381	-0.283939	0.235361	0.484068	-0.150203
M01H9.3b	-0.349351	0.114001	-0.222255	0.389224	0.567659	0.0151823	0.35892	0.292275	0.234643
T06E6.2b	-0.465434	-0.301013	0.6885	-0.00440216	-0.432172	0.186902	-0.965518	-0.899338	0.240848
T17A3.7	0.749122	0.871676	0.581171	1.10976	0.92785	1.40336	1.46632	1.21753	1.97385
F45E4.10a	-0.353826	-0.728543	-0.668378	-0.73061	-0.974098	-0.807355	NaN	-0.917984	-0.85726
F56D1.4a	-0.165372	-0.0332146	-0.511053	-0.166204	-0.349457	-0.489235	0.101707	0.0371075	-1.49596
H12I19.5a	0.286933	0.147557	0.680297	0.0764808	0.0225519	0.404184	0.0152898	0.0535897	0.284641
K05F1.2	-2.74812	-2.8285	NaN	-2.31465	-2.45437	-3.40417	-2.6998	-2.3775	-3.39885
K06B9.2	-0.121485	-0.230322	-0.664921	0.0487719	-0.406738	-0.776252	-0.8359	-0.406625	-0.549385
M01B12.4b	0.829681	0.356431	0.961268	0.485427	0.0554951	1.11103	0.310168	0.567838	1.18903
M01D1.3	0.534011	0.561879	-0.0184963	0.904279	0.463132	0.797737	0.644341	0.892244	1.20751
R10E11.3b	-0.0542284	-0.327551	0.00794877	-0.0582986	-0.436099	-0.35766	-0.533925	-0.485909	-0.472852
T04A11.5	0.0496179	-0.113458	-0.37707	-0.304698	-0.29878	-0.334419	-0.433896	-0.245113	-0.258152
T10H9.4	-0.0963863	0.211768	-0.117085	0.309681	0.669078	0.10752	0.582504	0.484774	0.554402
T22F3.2b	-0.201397	-0.381793	-0.634819	-0.236873	-0.448639	-0.928006	-0.33039	-0.413155	-0.71288
F44B9.4b	-0.0228802	-0.0569184	-0.394078	-0.114072	-0.5658	-0.696545	-0.603123	-0.294905	-0.711654
F44E7.3	-0.338169	-0.101568	-0.461331	-0.287201	-0.230664	-0.213898	-0.596902	-0.762249	NaN
F49E2.2b	-0.628791	-0.154802	-0.765965	0.289661	0.878489	1.00212	0.443315	0.452637	0.679178
F52A8.6a	0.265164	0.13782	0.0655254	0.255952	0.0815366	0.0355865	0.0051525	-0.0360692	-0.509907
F55E10.3	-0.134725	0.515072	NaN	-0.202072	0.301054	-0.319279	0.297622	0.489184	-0.139725
F56A6.1	-0.386899	-0.3583	-0.806203	-0.086509	-0.659757	-0.592862	-0.515338	-0.771336	-1.28525
F59G1.1c	0.0639134	0.084715	-0.104809	0.485294	-0.0286897	0.172047	-0.16327	-0.195977	-0.267622
T02C12.4	0.205232	-0.151908	-0.0347056	-0.034124	-0.39173	-0.171148	-0.108716	-0.0941883	-0.936806
T08E11.2	-0.320432	-0.221857	NaN	0.137368	0.0898233	0.0978473	-0.167159	-0.215428	-0.241008
T09E8.1c	-0.280405	-0.349527	-0.549825	-0.265346	-0.484452	-0.545482	-0.34328	-0.373719	-1.23084
T20D4.11	0.501607	0.222392	0.40576	0.777608	0.807355	1.20685	0.365995	0.505424	1.08671
F42G9.9a	-0.105933	0.234063	-0.618437	-0.0256714	-0.254729	-0.234221	NaN	0.0604646	-0.045324
F48D6.4b	-0.0426762	-0.018461	-0.0493981	-1.10593	-0.376601	-0.805335	NaN	0.323747	0.0552119
K02E7.9	0.635637	0.612977	0.0630787	1.08589	0.439043	1.07341	NaN	0.790208	1.57769
M110.5b	-0.350233	-0.349817	-0.693897	-0.133916	-0.533737	-0.95818	0.31797	-0.596962	NaN
R151.7b	-0.085301	-0.176285	-0.4678	0.107756	-0.549645	-0.575649	NaN	-0.41055	-1.07375
T07E3.6a	-0.115372	0.0754955	-0.858858	0.0272103	0.649093	0.449253	1.49608	0.509488	0.437237
T08B2.4	0.268666	0.244817	-0.343302	0.680794	0.180082	-0.144242	NaN	0.140643	0.0685643
T17H7.4c	-0.872096	-0.576606	-0.719413	-0.300966	-0.506244	-0.592576	0.971544	-0.793667	-0.823901
T19B10.4b	-0.48571	-0.502444	-0.252216	-0.26851	-0.217167	-0.0448965	NaN	-0.27248	0.0161423
W03F9.2b	-0.274722	-0.200427	-0.273102	-0.511232	0.00182272	-0.0390822	-0.777913	-0.112194	0.0641303
Y105C5B.13	-0.24413	-0.0163446	0.267686	0.365959	0.432956	0.166532	0.402854	-0.081681	0.0995278
Y38E10A.16	0.0959244	0.0982935	NaN	-0.152003	0.598816	0.0136319	0.96335	0.721284	0.379288
Y47H9C.4c	0.179464	0.0861743	-0.207361	0.424703	0.267222	0.236234	0.614497	0.476365	0.200869
Y48E1C.4a	0.0491055	0.168398	-0.172639	0.184992	0.206451	0.0826873	-0.180275	0.278494	0.0921937
Y71G12B.28	-0.283128	-0.415137	0.014084	-0.0910875	-0.162792	-0.23109	-0.319396	-0.388057	-0.115923
ZC262.3b	-0.553026	-0.358406	-0.15132	NaN	-0.474115	-0.164738	-0.445417	-0.445814	-0.406856
ZK520.4c	-0.282521	0.00114461	-0.464745	0.0966111	0.0384741	-0.0256258	0.0847226	0.227191	-0.211091
C06A5.11	-0.0799235	0.298795	0.422455	0.0590842	0.200257	0.148576	-0.274495	0.127598	0.166572
C54G6.3	0.0410411	-0.433789	0.0975086	-0.268398	-0.24083	-0.0333586	0.00643395	-0.300689	-0.127827
F26B1.4	-0.600236	-0.667544	-0.560179	-1.65821	-1.73022	-1.78261	-1.84494	-1.84645	NaN
F28C12.1	-0.277786	-0.45123	-0.389211	-0.416006	-0.229868	-0.272433	-0.0308349	-0.311696	NaN
T28D9.2a	-0.313137	-0.160452	0.208698	-0.337638	-0.315098	-0.463	-0.388275	-0.397861	-0.47338
W10G11.9	-0.524494	-0.50624	-0.722466	-0.530644	-0.221923	-0.571787	-0.767319	-0.566769	-0.527932
Y23H5A.8b	-0.238348	-0.533269	-0.935391	-0.586948	-0.911271	-1.05098	-0.776444	-0.707134	NaN
Y25C1A.8b	0.114475	0.339294	-0.261741	0.34805	-0.0147781	-0.212611	0.142482	0.123599	-0.743986
Y45G12C.3	-0.181203	0.192237	-0.449307	-0.644481	-0.124136	0.0846971	-0.559651	-0.476438	-0.479743
Y47D7A.1	0.594276	0.445241	1.21593	0.860463	0.568709	1.60343	1.18592	0.895362	1.67515
Y54F10AM.4b	0.335254	0.25582	-0.0931094	0.532937	0.175906	-0.145519	0.417546	0.26273	-0.84483
Y55D9A.1b	-0.621279	-0.676158	0.596367	-0.0471768	-0.941994	-0.268518	-0.1825	-0.420904	-1.08237
Y87G2A.8	-0.372509	-0.459221	-0.588792	-0.126613	-0.39698	-0.639058	-0.60498	-0.608719	-0.378111
Y9C2UA.1b	-0.0309136	-0.413601	-0.381066	-0.118355	-0.00253002	-0.0250511	0.14671	-0.0114652	-0.102354
ZK180.5b	-0.332355	0.0807609	NaN	-0.226509	0.423373	-0.16601	0.813849	0.189924	0.548063
C41G7.4	-0.291203	0.273969	0.339749	-0.165566	-0.27486	0	-0.323481	-0.151352	-0.257415
W07E11.3b	0.347126	-0.195903	-0.00357168	-0.0318244	-0.186611	0.02161	0.0869558	-0.232997	-0.265873
Y18D10A.6b	-0.203027	-0.143783	NaN	-0.261405	0.198117	0.855433	-0.0414861	0.0251456	0.274622
Y64H9A.1	0.127003	-0.216699	0.150754	-0.273268	-0.0611712	0.187962	-0.204021	-0.134021	0.107384
ZK867.1d	-0.0862324	-0.663775	-1.38105	-0.226985	1.53266	-0.877351	1.66855	0.0636212	-1.31767
F13G3.1	-0.547594	-0.387406	0.10721	-0.46571	-0.390428	-0.09586	-0.559947	-0.772696	-0.167351
W06A7.3c	-0.11314	-0.189135	-0.825543	0.152287	0.0150562	-0.627636	-0.14677	-0.0680779	-0.688751
Y116A8A.7	-0.376442	-0.19303	-0.644669	-0.55729	-0.919053	-0.96988	-1.14106	-1.21337	NaN
Y40D12A.1a	0.0275858	-0.170534	-0.29045	0.101361	-0.244887	-0.506536	NaN	-0.345135	-0.400538
Y73B3A.4	0.0626852	-0.4757	0.0789513	-0.106707	-0.00301508	0.100632	NaN	0.303522	0.104337
Y73B6BL.5b	-0.718654	-0.514946	0.193142	-0.56503	-0.826503	0.251392	-1.37764	-0.668156	-0.284506
ZK666.4	-0.699304	-0.553078	-0.237039	-0.596574	-0.591938	NaN	-0.781763	-0.652825	-0.584963
C10H11.3	0.201928	0.477322	0.606767	-0.00975898	0.305185	0.157281	-0.479168	0.150748	-0.287577
Y26D4A.10	-0.530779	-0.697182	-0.389327	-0.451727	-0.20766	-0.251132	-0.0973136	-0.127134	-0.0198996
C07E3.7	-0.369013	-0.0739124	0.212729	0.471621	-0.108758	-0.0418202	-0.392443	-0.0979264	-0.210567
D2085.2	0.37713	0.681776	-0.168506	-0.229104	0.28527	0.542527	0.193276	0.559696	1.46139
F47G4.6	-0.255697	-0.488026	-0.0207586	-0.324809	-0.145998	0.821197	-0.284773	0.0226724	1.82655
T10E9.1	0.086022	-0.0286477	0.557512	0.105849	-0.124576	0.0424521	-0.0206774	-0.120294	0.017684
C18H9.6	1.53628	1.45669	1.02852	2.62927	2.62341	2.32955	2.71026	2.03028	1.80164
F36D1.7	-0.125531	0.379172	-0.268105	0.370368	1.49957	1.26236	NaN	0.730279	1.56873
F59A3.2	0.331206	0.0169195	0.822462	1.07099	1.01099	-0.068089	NaN	-0.186241	-0.31774
H31G24.4	-0.390453	-0.307737	-0.0325211	-0.184001	-0.630062	-0.828617	-1.04106	-0.852503	-0.840733
T03F1.7	-0.0159636	0.401311	0.139672	0.0654365	0.108317	-0.172985	0.0256867	0.114283	0.339425
W02D9.6	0.741149	1.22586	0.758725	0.392122	1.65466	1.89712	1.17695	1.53425	2.16931
Y48B6A.5	1.16404	-0.665745	NaN	-0.415968	0.263034	0.924417	1.16391	0.199141	0.598446
C44B7.3	-0.750828	-0.399977	-0.479168	-0.205998	-0.4569	-0.224966	1.1485	-0.574746	NaN
F27E5.1	0.412986	0.178512	0.312297	0.530003	0.384702	0.671657	1.28424	-0.0148989	0.392761
F56C11.5	0.0482742	0.333269	0.473477	0.0885893	0.21382	0.226292	1.34573	0.156096	0.556045
T27A3.6	-0.295287	-0.107983	NaN	-0.169509	-0.523831	-0.496938	0.0398009	-0.313158	0.0516622
C09H10.9	-0.421591	-0.571269	-0.136419	-0.516357	-0.237692	-0.384377	-0.372317	-0.5523	-0.240263
F07E5.6	-0.26615	-0.509379	-0.22566	0.0375329	-0.232131	0.11211	-0.555958	-0.410581	-0.467126
F22B5.1	0.372062	0.430882	0.729678	0.0341808	0.462146	0.283279	0.300842	0.450585	0.815427
F59G1.8	0.460832	0.440421	0.35769	0.160022	0.0883323	0.120142	0.0104299	0.314537	0.428308
W02B8.3	-0.212435	-0.247113	-0.221781	-0.287431	-0.0178664	-0.323838	-0.284971	-0.182111	-0.408184
ZC239.2	-0.579157	-0.710724	-0.282863	-0.766747	-0.656924	-0.282035	-0.411938	-0.597508	-0.18861
BE0003N10.2	-0.154936	0.0119109	-0.207805	-0.17234	-0.259982	-0.429813	-0.0197509	-0.39486	-0.18303
C05D11.8	-0.429022	-0.669274	0.0356239	-0.591021	-0.533155	-0.497055	-0.423523	-0.567389	-0.076131
R148.4	0.168916	0.119933	0.235274	-0.0725686	-0.155354	-0.387282	-0.343252	-0.127379	-0.450838
F44G4.3	0.19071	0.166136	0.270703	-0.462465	-0.0853488	0.0632863	-0.0991332	-0.031064	0.324666
K12H6.2	0.14949	0.177346	0.570915	0.091595	0.0296116	0.126912	-0.0283053	-0.0193653	0.386397
C48B4.6	0.370553	0.511492	0.249274	0.402991	0.299822	-0.070703	0.466295	0.445076	0.201277
K10D2.7	-0.0342157	0.0549664	-0.503574	-0.36771	-0.165514	-0.146625	-0.154089	-0.0578809	0.253448
M04D8.3	-0.0962153	-0.258253	NaN	0.145731	0.557797	0.911644	0.390257	0.33361	0.974615
F56D1.1	0.00460933	-0.00310755	-0.0668181	-0.180481	-0.437156	-0.246813	-0.45122	-0.405095	-0.420476
K07E1.1	-0.568159	-0.311686	-0.36196	-0.682729	-0.540568	-0.542898	-0.691078	-0.511999	-0.586518
T16A1.8	-0.43353	-0.443855	-0.79886	-0.607299	-0.482029	-0.310543	-0.727526	-0.366896	-0.10225
T21B10.4	0.0395448	0.13848	0.103951	0.0614521	-0.302312	-0.528727	-0.286936	-0.26376	-0.615608
W10G11.2	0.823122	1.08383	1.07545	-0.0411052	-0.0703893	NaN	-0.521116	0.0614005	-0.202817
Y110A2AM.1	-0.77123	-0.499322	-0.872783	-0.472225	-0.450724	-0.358948	-0.392217	-0.502163	-0.577006
Y54G11A.1	-0.308451	-0.305743	0.018818	-0.639953	-0.780598	-0.080022	-0.404418	-0.378356	-0.0331668
ZK673.4	-1.56607	-1.79386	0.654004	-1.58363	-2.08551	0.139019	-1.69317	-1.20645	-0.0424353
F52C6.11	0.390369	0.446746	0.362289	0.20787	-0.0682966	-0.12753	-0.211875	-0.0948964	-0.0459862
K05F6.4	-0.303112	-0.0508359	-0.0709665	-0.398435	-0.484122	0.297494	-0.657608	-0.283793	0.740241
C24H11.5	-0.266154	0.168237	-0.0934643	-0.61693	0.0992335	0.00698636	1.09179	0.226636	0.367293
T17H7.3	-0.690705	-0.475713	-0.896252	-0.281842	-0.351985	-0.193246	-0.266515	-0.398592	-0.612977
C02F4.4	-0.136378	-0.291453	-0.71977	-0.370966	-0.217544	-0.351472	-0.532295	-0.056849	-0.522056
C34D4.10	-0.113128	0.193115	-0.00475351	-0.0693737	-0.0980501	-0.163499	-0.250353	-0.232228	-0.0093987
C55C3.1	-0.248576	-0.248584	-0.0982374	-0.331718	-0.68203	0.113265	-0.747813	-0.65913	-0.4397
T05A12.1	-0.250367	-0.416307	-0.153545	-0.45567	-0.232563	-0.373178	-0.539018	-0.458627	-0.288431
Y38F2AR.7	-0.276935	-0.0772165	-0.328458	-0.172321	-0.340787	-0.61995	-0.154432	-0.119199	-0.765738
Y55F3BL.1	0.323697	0.456557	0.710173	0.271484	0.251364	0.155918	0.334497	0.569366	0.568167
Y57G11B.2	-0.0447383	0.557741	NaN	-0.0677446	0.939337	0.0641303	0.132195	0.603483	0.880947
Y67D2.5	0.348229	0.304691	NaN	0.353098	0.416955	-0.106259	0.660213	0.498806	0.0754522
R11A8.1	-0.165094	-0.159522	0.251795	-0.279876	-0.283143	0.0672446	-0.118774	-0.331295	-0.521781
T28C6.5	-0.265828	-0.104779	-0.329848	-0.321928	0.0558173	-0.301098	-0.187627	0.0617511	-0.0835647
Y4C6B.2	0.354777	0.47592	NaN	0.205051	0.584963	0.473371	-0.253757	0.158904	0.0524674
Y54G2A.16	0.9732	0.658817	-0.112894	0.563682	0.464841	0.395929	-0.031884	0.445032	0.0780026
C23H5.3	-0.603068	-0.299918	-0.891521	-0.530027	-0.450661	-0.907789	-0.319885	-0.551973	-0.55486
C46G7.1	-0.187774	0.0442702	-0.890921	-0.777923	-0.356007	-0.464082	-0.15794	-0.380432	0.132844
F42A9.7	0.372418	-0.00471469	0.840343	0.346922	0.231816	0.482891	NaN	0.261807	0.629357
F56H11.2	-0.598602	-0.159078	0.156119	-0.27839	-0.252092	0.306331	0.550357	-0.234947	1.04134
M02B1.2	-0.275313	-0.0706767	NaN	-0.307573	0.405992	-0.21901	0.0623965	0.266992	-0.198904
T11G6.4	0.0460346	0.138447	NaN	-0.310613	-0.203371	-0.00580559	0.495738	-0.217152	-0.415038
Y40H7A.10	0.0995356	0.492775	0.192369	-0.0727198	-0.210444	-0.800268	0.628844	-0.541406	-0.301054
ZC518.4	-0.504703	-0.575055	-0.559959	-0.397977	-0.332509	0.291766	-1.18557	-0.30926	-0.814875
C10G8.7	-0.40834	-0.0189375	-0.0536608	-0.190064	0.128998	0.00270464	-0.61727	-0.436736	-0.200969
F13A2.4	-0.326501	-0.16378	-0.385167	-0.606127	-0.455582	-0.520332	-0.624032	-0.382301	-0.205942
B0507.10	-1.48366	-1.41777	-1.98434	-1.5139	-1.42897	-1.8383	-2.23054	-1.82169	-2.0283
C15H11.8	0.391619	0.211442	NaN	-0.651884	1.59578	-0.123148	0.92139	0.634716	1.49346
C13F10.6	0.126973	0.173759	0.43472	0.0446998	-0.666412	0.286563	-0.168819	1.57737	-0.0481366
T06E6.7	-0.699974	-0.696076	-0.469114	-0.721535	-0.659194	-1.18442	-1.04416	-0.981892	NaN
T19B10.3	-0.235745	0.236468	-0.11967	-0.139534	0.326501	0.515458	0.157541	0.0782251	0.591249
H23N18.5	-0.306978	-0.456557	NaN	-0.588494	-0.678072	-0.450661	0.554589	0.193604	0.0935407
T24A6.2	1.77761	1.01111	1.28999	1.40439	0.874469	1.35785	0.604459	NaN	1.48915
T22G5.2	-0.463369	0.31343	0.054862	-0.31639	0.113366	0.3857	-0.341037	-0.280783	0.884066
Y19D10B.3	-0.804397	-0.476099	-1.14483	-0.388304	-0.329584	-0.0183085	-0.560863	-0.607183	0.0308373
C07B5.4	-0.486529	-0.441705	-0.326406	-0.180118	-0.417189	0.216359	0.243415	-0.433478	0.00777738
C27C12.4	0.665775	0.367571	0.493499	0.309041	0.101112	0.583568	0.498716	0.0605048	0.426478
C54H2.3	0.20898	-0.0163573	0.0844503	-0.0611033	-0.137261	-0.274481	-0.181734	-0.163348	-0.428648
F16H11.3	0.241651	0.118472	0.80936	-0.105596	-0.241456	-0.700015	0.466529	-0.142622	-0.210336
F35C8.5	0.174834	0.326027	0.395929	0.417153	0.877251	0.603388	0.710597	0.675038	1.14992
F52D1.2	0.166812	-0.194844	0.431339	0.0702574	0.331529	1	0.436311	0.626393	1.75002
M60.7	-0.413999	-0.1519	NaN	-0.0849127	0.438726	1.38593	0.440763	0.235103	1.3966
R03G5.6	-0.31797	-0.162057	NaN	0.207641	0.0657241	-0.105795	-0.103213	-0.150417	0.157541
F13D2.2	-0.427965	-0.268744	-0.174774	0.00183389	-0.394353	0.422455	-0.167747	-0.439315	-0.31034
H01M10.2	-0.588151	0.0053643	-0.747289	-0.518447	-0.612808	-0.677563	-0.459565	-0.381898	-0.478463
Y49G5A.1	0.227134	0.746759	NaN	0.0114957	0.0899421	-0.115477	0.107983	0.062464	0.0155969
ZK105.1	1.99299	2.23552	2.1511	2.15919	2.62803	2.79259	2.67969	2.14562	3.03605
ZC412.1	-0.161685	0.264246	-0.107915	0.385479	0.205029	0.055343	1.87545	1.09247	0.444153
B0272.4	-0.273923	0.0905754	-0.31999	0.0354779	1.27608	0.747515	NaN	1.93459	1.27462
C33E10.2	0.335603	0.481127	0.118877	-0.0162407	-0.0151069	-0.36257	-0.0680184	-0.00799281	-0.36257
ZK899.1	-0.40025	-0.332735	0.221707	-0.358687	0.109146	0.832826	0.0869357	0.307573	1.24884
B0511.10	0.636898	0.375101	-0.375679	0.0396537	0.0678518	-0.0744146	0.551003	0.78912	0.102982
C34B7.2	0.0579473	-0.0275169	-0.0200031	-0.00329379	-0.298726	-0.130985	0.126796	-0.00395802	-0.869777
C36B1.3	0.397226	0.602191	0.608702	0.190408	0.402605	0.338256	0.587083	0.658713	0.72976
ZC449.4	-0.694132	-0.388245	NaN	-0.641152	-0.454176	-0.545885	-0.437736	-0.736966	-0.630192
ZC84.5	-0.396334	-0.377716	NaN	-0.0736535	-0.532622	-0.64261	0.267064	-0.566651	-0.462627
B0025.2	0.00177016	0.167919	0.00603633	0.470378	0.309771	0.17533	0.468261	0.222054	0.174409
B0261.2a	0.161614	0.0406874	-0.43561	0.222426	0.0996547	-0.237036	0.246505	0.100611	-0.612599
C27A12.8	-0.217206	0.0865318	-0.0160202	0.630331	0.49767	0.450443	0.449266	0.251481	0.157604
C32E8.8	-0.0456994	0.224182	-0.103495	0.0838422	-0.263819	-0.408609	0.0665455	-0.0572695	-0.954495
R106.1	0.0650122	-0.187346	-0.147276	0.12332	-0.0369547	-0.141406	-0.0820109	-0.202116	0.272655
Y51H7C.1	-0.764303	-0.572127	-1.13169	-0.578419	-0.412162	-1.3606	-0.51508	-0.700986	-1.22501
C25A1.6	-0.226048	0.0793088	0.209932	-0.0459454	0.200406	0.371645	0.360854	0.145186	0.767343
R07A4.2	0.0298089	0.0325842	NaN	0.582338	0.689318	1.41192	0.278214	0.0577657	1.3428
R07E4.3	1.37324	0.0864037	0.289896	0.994026	1.77181	0.485787	NaN	0.815709	0.0701817
F58E1.1	0.213696	-0.00688219	-0.767436	0.0707831	0.218502	0.00450372	0.265763	0.150898	-0.226199
C09D1.1	-0.462292	-0.25413	NaN	-0.368427	-0.527829	-0.205469	-0.71466	-0.377434	-0.767637
C15A11.7	-0.230333	-0.407833	-0.12731	-0.165884	-0.225655	-0.182558	-0.294599	-0.307687	-0.541024
F02E9.4	0.244941	0.333126	-0.424071	0.100635	-0.176178	-0.177594	-0.0238467	-0.103485	-1.33795
F08A8.4	0.184969	-0.12824	-0.453807	0.0389573	-0.315744	-0.646057	-0.0610071	-0.45012	-0.787106
F28B3.6	0.618465	0.0915077	0.261046	0.207819	-0.222049	0.257734	0.410828	-0.213206	0.462762
F30A10.5	0.394115	0.0804523	0.690705	0.161586	-0.243271	-0.018859	0.0319966	-0.142861	0.0949802
Y37A1C.1a	0.47663	0.0475553	0.370982	NaN	0.0652587	0.3614	0.260437	0.101086	0.312787
Y38F2AL.1	-0.177601	-0.444841	NaN	-0.465331	-0.213281	-1.08671	-0.780946	-0.347099	-1.00615
Y55F3BR.1	0.308711	0.159189	0.436399	-0.0411017	-0.150467	-0.168291	-0.0985196	0.0840059	0.202079
Y57G11C.13	0.303994	0.227069	0.756623	0.137694	0.185943	-0.326171	0.164498	0.0984689	0.132045
Y77E11A.6	0.367565	0.451751	0.55226	-0.147965	0.452598	0.657608	0.18775	0.510195	1.11366
C37H5.8	1.05122	0.277293	0.363053	-0.307876	0.200241	-0.128778	-0.0783094	0.0236256	-0.344314
F07C3.4	-0.127561	-0.158512	-0.329308	-0.0149746	0.0986173	0.347651	-0.0329011	-0.0843598	-0.625151
F09G2.1	0.59328	-0.149424	-0.218857	0.723372	0.419612	0.0599971	-0.109588	1.56801	-0.624705
F21C10.8	-0.63743	-0.330033	NaN	-0.118078	0.140178	0.180572	-0.2151	-0.475733	-0.352516
F23B12.3	-0.39079	-0.509106	-0.354533	-0.422965	-0.222227	-0.0211233	-0.55708	-0.932333	-0.301257
F35E12.6	0.658117	0.503362	0.882948	1.92002	1.946	2.39551	1.49969	1.18707	2.14438
F37B4.10	0.056034	0.58109	0.788496	0.377746	0.603419	0.76957	0.357085	0.516615	0.48011
C54G6.5	-0.805852	-0.29604	0.620935	-2.1994	-1.782	-0.915614	-1.86181	-1.86092	-0.0947624
F25H5.1a	-0.0763773	-0.235792	-0.400639	NaN	-0.0543574	-0.21085	0.127687	-0.16604	-0.520267
F26H9.5	0.199581	0.42699	0.760382	0.328623	0.0281745	0.260108	0.328289	0.111409	-0.0853641
F42H11.2	0.259215	0.126169	0.399738	0.394418	0.0307176	0.294993	0.362499	0.237354	-0.472195
Y73B6BL.21	-0.527331	-0.363216	-0.517324	-0.382581	-0.399342	-0.188857	-0.851962	-0.363691	-0.343758
F32H5.1	0.312358	0.685297	0.614047	0.299677	0.463609	0.0429263	0.661805	0.480364	-0.0466262
C50F2.2	0.0852938	0.199417	0.227523	0.0230426	-0.410389	-0.29956	-0.152634	0.0558532	-0.590725
F21C3.1	-0.505984	0.246956	-0.165586	-0.286621	0.333354	0.0896372	0.104697	0.168008	0.485427
F22G12.5	-0.108149	0.325457	-0.187763	0.22096	-0.150886	-0.109514	0.20154	0.385237	-0.385891
Y43C5A.5	0.621776	0.645467	0.932836	0.638565	0.34107	0.448292	0.352302	0.45398	0.548041
F39H11.1	0.145099	0.222083	0.455382	-0.127705	-0.0702927	0.181475	-0.187411	-0.0417846	0.353371
F43G9.13	0.485294	0.0776431	0.728079	0.173709	0.123192	0.347923	0.228617	0.0874331	0.625123
ZC410.4	0.0379085	-0.107344	-0.108978	-0.0317563	-0.0645497	-0.00906949	-0.0565169	-0.134377	0.0380836
C01G10.7	0.461331	0.900464	0.345891	-0.155428	1.05045	0.187627	NaN	0.501061	0.812373
F47G4.4	0.554985	0.180691	0.0442579	0.664834	0.949303	-0.377597	0.681824	0.116886	0.316938
F15B9.5	0.136516	0.594815	-0.155871	0.620081	0.298374	-0.00726803	0.633905	0.344264	-0.304209
F16H6.1	0.338983	0.0689867	0.0299533	0.318633	0.568284	0.978467	0.0746973	0.355481	0.572788
F26F2.7	-0.181913	0.13361	-0.418226	-0.0658526	-0.0880913	-0.194269	-0.120294	0.0494687	-0.1127
C41D11.2	-0.19885	0.112614	-0.293083	0.196709	-0.206617	-0.279549	-0.514132	-0.318252	-0.320982
C43E11.11	0.290342	0.160624	0.0656398	0.313351	0.367557	0.119153	0.600622	0.110033	-0.116483
F12B6.1	-0.0288962	0.142958	NaN	0.0751875	0.0346725	0.202817	-0.167531	0.104227	-0.0768156
F32A7.4	-0.215891	0.255441	0.495576	0.181401	-0.0285692	0.0136912	-0.120056	-0.0756934	-0.722569
Y41D4A.5	-0.1435	0.0904549	-0.00338842	0.0324964	0.0873733	-0.0281696	-0.0254437	0.170294	0.137504
Y66H1A.3	-0.37709	0.0575337	-0.215597	-0.602521	-0.323903	-0.223696	-0.356237	-0.209299	0.548544
F43G9.10	-0.341691	0.110036	0.0590723	0.0660696	0.0256649	0.395971	-0.0841353	-0.0193653	-0.47311
C45B11.3	-0.277853	0.131965	0.283225	NaN	2.19951	1.1569	2.09873	2.08613	1.38702
F25B4.5	0.199877	-0.0969839	-0.0906095	-0.0171141	-0.0763588	-0.144556	-0.167856	-0.0146385	-0.564291
F54E2.1	1.35305	1.6334	1.8142	1.74571	1.86844	1.49615	2.30216	1.09542	1.37478
K04A8.6	-0.616857	-0.65795	-0.204194	NaN	-0.624887	-0.288255	-0.206817	-0.472965	-0.70009
K07C5.3	0.684417	0.35681	0.713339	0.150045	0.450412	0.31982	0.427228	-0.230767	0.0866743
R12A1.2	0.0874628	0.0286828	NaN	-0.130274	-0.0323695	-0.212994	0.152003	-0.227178	-0.498027
T08H10.1	0.737877	0.0188186	0.531331	-0.943319	-0.519898	-1.29779	-0.0197272	-0.920207	-1.00896
T10H9.2	0.332608	-0.0782746	-0.417864	0.00737311	-0.14387	-0.67451	0.323957	0.246975	-1.16433
VC5.3	0.157437	0.0403437	-0.130167	0.529944	0.490952	-0.529483	0.706572	-0.331768	-1.4837
W02G9.2	0.127192	-0.0831292	-0.299054	-0.0850504	0.120736	-0.0804499	0.276687	-0.0285064	-0.265189
Y43F8A.3	-0.234956	0.368985	NaN	0.374395	1.56424	0.784732	0.603263	0.648835	1.06193
H06O01.2	-0.106628	0.0106473	-0.0146841	0.111879	-0.210064	-0.192645	0.217357	-0.228214	-1.50007
C11H1.3	-0.455829	-0.0978899	0.31034	-0.204996	0.0730316	-0.189595	0.0559353	-0.22129	-0.0441676
C14H10.2	-0.662367	-0.312147	-0.452768	-0.356693	-0.326673	-0.284525	-0.306103	-0.358557	-0.65061
C35B8.3	0.0455485	0.36257	0.276331	0.422891	0.66069	0.68054	0.402928	0.60003	0.423075
D1025.1	0.343158	-0.0505211	-0.146565	0.090164	0.0352547	-0.147825	0.271985	0.13527	-0.133911
EGAP7.1	-0.959194	-0.527162	NaN	-0.555885	-0.167868	-0.155015	-0.400897	-0.71527	-0.031884
F53F1.2	-0.246471	-0.0752286	-0.0606578	-0.505402	-0.596924	-0.346132	-0.316645	-0.642596	-0.345235
H14N18.4a	0.521732	0.154388	0.240134	0.335651	0.212302	0.540069	0.38272	0.226434	0.910532
H43I07.2	1.21696	0.576066	NaN	1.19905	1.74147	0.375621	0.773932	1.74032	0.337968
R04B5.5	0.528876	0.396049	-0.137503	-0.0569184	-0.156969	-0.600904	0.11036	0.247553	-0.474372
R07B7.11	-0.679728	-0.754545	-1.1589	-0.712456	-0.6122	-1.19809	-0.450691	-0.916223	-1.34994
ZC513.4	-0.682444	-0.112551	-0.24664	-0.329995	-0.622214	-0.571352	-0.178284	-0.364997	-1.08746
C07A12.3	-0.474294	-0.57547	-0.116046	-0.340329	-0.210393	0.93708	-0.0959023	-0.409014	0.601298
C09F12.2	-0.239738	0.201928	NaN	-0.0540398	-0.0596733	-0.25952	0.139163	0.268817	-0.537266
C31E10.5	0.204065	0.14466	-0.638053	0.0536946	0.0525145	-0.44424	0.276837	0.280519	-0.844852
C52B11.2	-0.374774	-0.309142	-0.397335	-0.414363	-0.138605	0.191761	-0.499475	-0.321928	0.199309
F45F2.10	2.19664	1.33349	1.18202	2.71375	1.32895	-0.192645	NaN	2.20462	-0.839449
F58G4.1	-0.835386	0.0403387	0.122948	NaN	0.169238	0.815583	3.57319	1.2584	0.672361
F59A7.8	2.02223	0.0417327	-0.419196	0.467322	0.00390439	-0.281111	NaN	1.4549	-0.0200378
K11G9.5	0.0422724	-0.251074	-0.0998804	-0.131278	-0.248803	-0.439343	0.697239	-0.309367	-0.479168
M03F8.3	-0.970184	-0.152548	-0.398549	-0.410876	-0.516791	-0.478654	-0.328207	-0.189342	-0.837569
[truncated: 7,447 more rows]
